# Supplementary material for: Analysis of Microbiota Persistence in Quebec’s Terroir Cheese Using a Metabarcoding Approach
Source: Microorganisms. 2022 Jul 9;10(7):1381. doi: 10.3390/microorganisms10071381 (PMC9316450; doi:10.3390/microorganisms10071381)
Supplement: Supplementary file 1 [file microorganisms-10-01381-s001.zip]

Archive with 3 entries (3 files):
- Suppl_Dataset_MDPI.xlsx
- Table S1.pdf
- Table S2.pdf
