# Supplementary material for: Analysis of Microbiota Persistence in Quebec’s Terroir Cheese Using a Metabarcoding Approach
Source: Microorganisms. 2022 Jul 9;10(7):1381. doi: 10.3390/microorganisms10071381 (PMC9316450; doi:10.3390/microorganisms10071381)
Supplement: Supplementary file 1 [file microorganisms-10-01381-s001.zip › Suppl_Dataset_MDPI.xlsx]

## Sheet: DatasetS1 Relative_abundance
Dataset S1. Relative abundance of bacteria and fungi in all cheese core and rind samples. Compared distribution of the bacteria and fungi using all metabarcoding targets (V3-V4, V6-V8, ITS1, ITS2).
target region	kindom	phylum	class	order	family	genus	its1_y15c01	its1_y15c02	its1_y15c03	its1_y15c04	its1_y15c06	its1_y15c07	its1_y15c08	its1_y15c09	its1_y15c10	its1_y15c11	its1_y15c12	its1_y15c13	its1_y15c14	its1_y15c15	its1_y15c16	its1_y15c18	its1_y15c19	its1_y15c20	its1_y15c21	its1_y15c22	its1_y15c23	its1_y15c25	its1_y15c26	its1_y15c27	its1_y15c28	its1_y15c29	its1_y15c30	its1_y15r01	its1_y15r02	its1_y15r03	its1_y15r04	its1_y15r06	its1_y15r07	its1_y15r08	its1_y15r09	its1_y15r10	its1_y15r11	its1_y15r12	its1_y15r13	its1_y15r14	its1_y15r15	its1_y15r16	its1_y15r18
ITS1	Fungi	Ascomycota	Dothideomycetes	Pleosporales	Pleosporaceae	Alternaria	0	0	0	0	0	0	0	0	0	0	0	0	0	0	0	0	0	0	0	0	0	0	0	0	0	0	0	0	0	0	0	0	0	0	0	0	0	0	0	0	0	0	0
ITS1	Fungi	Basidiomycota	Agaricomycetes	Polyporales	Steccherinaceae	Antrodiella	0	0	0	0	0	0	0	0	0	0	0	0	0	0	0	0	0	0	0	0	0	0	0	0	0	0	0	0	0	0	0	0	0	0	0	0	0	0	0	0	0	0	0
ITS1	Fungi	Ascomycota	Eurotiomycetes	Eurotiales	Aspergillaceae	Aspergillus	0	0	0	0	0	0.000136283	0	0	0	0.00545749	0	0.00234577	0	0.00179267	0	0	0	0	0	0	0	0	0	0	0.004295	0	0	0	0	0	0	0	0	0	0	0	0	0	0.0328231	0	0	0	0
ITS1	Fungi	Ascomycota	Dothideomycetes	Dothideales	Saccotheciaceae	Aureobasidium	0	0	0	0	0	2.27139e-05	0	0	0	0	0	0.000871989	0	0	0	0.015947	0	0	0	0	0	5.83243e-05	0	0.0011883	0	0	0	0	0	0	0	0	0	0	0	0	0	0	0	3.92234e-05	0	0	0
ITS1	Fungi	Ascomycota	Eurotiomycetes	Eurotiales	Thermoascaceae	Byssochlamys	0	0	0	0	0.0328419	0	0	0	0	0	0	0	0	0	0	0	0	0	0	0	0	0	0	0	0	0	0	0	0	0	0	0	0	0	0	0	0	0	0	0	0	0	0
ITS1	Fungi	Ascomycota	Saccharomycetes	Saccharomycetales	Saccharomycetales Incertae sedis	Candida	0	0	0	0	0.0015561	0	0	0	0.00365788	0	0	0.00255456	0	0	0	0.00116467	0.000117709	0	0.00213178	0	0.00480649	0	0	3.04692e-05	0.0206838	0	0	0	0	0	0	0	0	0	0	0	0	0	0	0	0	0	0
ITS1	Fungi	Ascomycota	Dothideomycetes	Capnodiales	Cladosporiaceae	Cladosporium	0	0	0	0.00226991	0	0.000749557	0	0	0	0.00243029	0	0	0.0302591	0	0	0	0	0	0	0.000113688	0	0.00177889	0.000367365	0	0.00104549	0	0.00497877	0	0	0	0	0	0	0	0	0	0	0	0	0.000130745	0	0	0
ITS1	Fungi	Basidiomycota	Tremellomycetes	Trichosporonales	Trichosporonaceae	Cutaneotrichosporon	0	0	0	0	0	0	0	0	0.00475822	0	0.00330157	0	0	0	0	0.00250851	0	0	0	0	0	0	0	0	0	0	0	0	0	0	0	0	0	2.80654e-05	0	7.44394e-05	0	2.05495e-05	0	0	0	0	0.0331481
ITS1	Fungi	Ascomycota	Saccharomycetes	Saccharomycetales	Phaffomycetaceae	Cyberlindnera	5.57429e-05	0.272132	2.40848e-05	0.297025	0.0018837	0	0	0.000894068	0.000713733	0	0	0.924469	0	0	2.91673e-05	0	0	0	6.55931e-05	0	0	0	0	0	0	0	0	0	0.00110357	0	0.000210062	0	0	0	0	0	0	0	0.102035	0	0	0	0
ITS1	Fungi	Ascomycota	Saccharomycetes	Saccharomycetales	Debaryomycetaceae	Debaryomyces	0.000278715	0.00318737	0.052264	0.000817167	0.0903358	0.0356153	0.0110846	0.0367185	0.349997	0.0693698	0.0606464	0.00181767	0.192231	0.0970205	0.013942	0.0733739	0.33144	0.0691168	0.00836312	0.0267167	0.617296	0.0265084	0.270481	0.252834	0.00892908	0.00843583	0.256465	4.36348e-05	2.12224e-05	0.0181487	0.000630186	0.0109529	0.0408976	0.000645505	0.0170162	0.156379	0.0598845	0.185017	0.0851902	0.0170099	0.153802	0.0018463	0.0577291
ITS1	Fungi	Ascomycota	Saccharomycetes	Saccharomycetales	Dipodascaceae	Dipodascus	0.000111486	0.0511414	0.000963391	0.000393451	0.0659296	0.193522	0.0524749	0.0893452	0.0229287	0.0720986	0.204561	0.00606708	0	0.161402	0.00886685	0.00158275	0.190307	0.19374	0.0157424	0.218918	0.106063	0.0316993	0.136025	0.152956	0.000226053	0	0.000115785	2.18174e-05	0.152907	9.34296e-05	0	0.0111105	0.259978	0.0108052	0	0.0165069	0.000296092	0.238302	0.103473	2.61489e-05	0.214921	1.92322e-05	0.00639619
ITS1	Fungi	Ascomycota	Saccharomycetes	Saccharomycetales	Saccharomycetales Incertae sedis	Diutina	0	0	0.00154143	0.00608335	0.0316544	0	0	0.119928	0	0	0	0	0	0	0	0.000627128	0.000264846	0	0	0.000250114	0.000605262	0.0982182	0.00851618	0	0	0	0	0	0	0	0	0	0	0	0	0	0	0	0	0	0	1.92322e-05	0
ITS1	Fungi	Basidiomycota	Exobasidiomycetes	Entylomatales	Entylomataceae/Entylomatales incertae sedis	Entyloma/Tilletiopsis	0	0	0	0	0	0	0	0	0	0	0	0	0	0	0	0	0	0	0	0	0	0	0	0	0	0	0	0	0	0	0	0	0	0	0	0	0	0	0.0117028	0	0	0	0
ITS1	Fungi	Ascomycota	Sordariomycetes	Hypocreales	Nectriaceae	Fusarium	0.00911397	0.0266188	0.00209538	9.07963e-05	0.00597871	0.0278926	0.0193096	0.116352	0.000892167	0.480899	0.00893701	0	0	6.18162e-05	0.864051	0.0844532	0.000823966	0.000558971	0.00219737	0.0820373	0.0215046	0.623516	0.225796	0.131292	0.935829	0.94381	0.358896	0.000305443	8.48896e-05	0.0116086	0.000315093	5.2532e-05	0.00020586	0.000168393	0.221043	7.44394e-05	0.93866	0.00487023	0	0.000954436	5.18656e-05	0.997827	0.00231103
ITS1	Fungi	Ascomycota	Saccharomycetes	Saccharomycetales	Dipodascaceae	Galactomyces	0	0	0.000144509	0	0.0029484	0	0	0	0	0	0	0	0	0	0	0	0	0	0	0	0	0.00600741	0	0	0	0	0	0	0	0	0	0	0	0	0	0	0	0	0	0	0	0	0
ITS1	Fungi	Ascomycota	Saccharomycetes	Saccharomycetales	Dipodascaceae	Geotrichum	0.000585301	0.250596	0.126686	0.663842	0.304177	0.739904	0.17582	0.317548	0.566615	0.349663	0.701584	0.0164204	0.012402	0.604037	0.0288464	0.00319537	0.464775	0.707323	0.063363	0.666121	0.229644	0.129305	0.348028	0.418769	0.0156541	0.0119324	0.322617	0.000436348	0.651295	0.525565	0.52056	0.0239546	0.698735	0.0116752	0.000278497	0.822723	0.000715555	0.563149	0.555825	0.000130745	0.460722	3.84645e-05	0.00810028
ITS1	Fungi	Ascomycota	Saccharomycetes	Saccharomycetales	Saccharomycetaceae	Kluyveromyces	0	0.0015219	0.00132466	0.0040253	0.0248976	9.08554e-05	0.0170396	3.08299e-05	0	0	0	0.03542	0	0	0.00743765	0	0.00270732	0.000223589	0.00941261	0	0.00594581	0	0	0.010847	0	0	0	0	0	0	0	0	0	0	0	0	0	0	0.00126091	0	0	0	0
ITS1	Fungi	Basidiomycota	Malasseziomycetes	Malasseziales	Malasseziaceae	Malassezia	0.00122634	0.00155061	0.00139692	0.00644654	0.03362	0.00183982	0.00521801	0.0657911	0.00907036	0.00315511	0.00516866	0.00391781	0.313502	0.00757248	0.00685431	0	0.00111824	0.0010341	0.0140369	0.000636653	0	0.00676562	0.00764786	0.0265692	0.00155411	0.00398562	0.0170205	8.72696e-05	2.12224e-05	0	2.62577e-05	0	0	0	0	1.86098e-05	0	5.13737e-05	0.0742558	0.00211806	1.03731e-05	0	0
ITS1	Fungi	Ascomycota	Sordariomycetes	Microascales	Microascaceae	Microascus	0	0	0	0	0	0	0	0	0	0	0	0	0	0	0.0127461	0	0	2.79486e-05	0	0	0	0	0	0	0	0.015429	0	0	0	0	0	0	0	0	0	1.86098e-05	0	0	0	0	0	0	0
ITS1	Fungi	Ascomycota	Dothideomycetes	Capnodiales	Mycosphaerellaceae	Mycosphaerella	0	8.6145e-05	0.000144509	0	0	0	0	0	0	0	0.0012637	0	0	0	0	0	2.94273e-05	0	0	0	0	0	0	0	0	0	0	0	0	0	0	0	0	0	0	0	0	0	0	0	0	0	0
ITS1	Fungi	Ascomycota	Dothideomycetes	Pleosporales	Didymellaceae	Nothophoma	0	0	0	0	0	0	0	0	0	0	0.00145724	0	0	0	0	0	0	0	0	0	0	0	0	0	0	0	0	0	0	0	0	0	0	0	0	0	0	0	0	0	0	0	0
ITS1	Fungi	Ascomycota	Eurotiomycetes	Eurotiales	Aspergillaceae	Penicillium	0.987263	0.393166	0.810766	0.0125602	0.310278	4.54277e-05	0.717609	0.00527192	0.0207875	0.00025582	0.0121361	0.00254228	0.0456231	0	0.041855	0.816819	0.00535578	0.0215484	0.881768	0.00516144	0.00534055	0.0387274	0.00297231	0.00283364	0.0014976	0.0126171	3.85951e-05	0.99904	0.194228	0.443627	0.478127	0.950042	0.000160113	0.930819	0.000167098	0.00415	0.000444137	0.00858969	0.0334338	0	9.33581e-05	0.000230787	0.892199
ITS1	Fungi	Ascomycota	Dothideomycetes	Capnodiales	Mycosphaerellaceae	Ramularia	0	0	0	0	0	0	0	3.08299e-05	0	0	0	0	0	0	0	0	0	0	0	0	0	0.00930273	0	0	0	0	0	0	0	0	0	0	0	0	0	0	0	0	0	0	0	0	0
ITS1	Fungi	Basidiomycota	Microbotryomycetes	Sporidiobolales	Sporidiobolaceae	Rhodotorula	0	0	0	0	0	0	0	0	0	0	0	0	0	0.00299808	0	0	0	0.000223589	0	0	0	0	0	0	0.00712066	0	0.0145118	0	0	0	0	0	0	0	0	0	0	0	0	0	0	0	0
ITS1	Fungi	Ascomycota	Sordariomycetes	Hypocreales	Sarocladiaceae	Sarocladium	0	0	0	0	0	0	0	0	0	0	0	0	0	0	0	0	0	0	0	0	0	0	0	0	0	0	0	0	0	0	0	0	0	0.0430243	0	0	0	0	0	0	0	0	0
ITS1	Fungi	Ascomycota	Sordariomycetes	Microascales	Microascaceae	Scopulariopsis	0	0	0.00161368	0	0.0243653	0.000181711	0.000737007	0.244821	0.0185273	0	0	0	0.401764	0.114113	0.00904186	2.98632e-05	0.00288388	0.00528228	0	4.54752e-05	0.00861609	0.00831122	0	0.00268129	0	0.00227401	0	0	0.000275891	0.000910938	0	0.00388737	2.28734e-05	0.00283461	0.761495	0	0	0	0	0.979565	0.170399	1.92322e-05	9.3375e-05
ITS1	Fungi	Ascomycota	Eurotiomycetes	Eurotiales	Trichocomaceae	Thermomyces	0	0	0	0.00593202	0	0	0	6.16599e-05	0	0.00486058	0	0	0	0	0	0	0	0	0	0	0	0	0	0	0	0	0.00706291	0	0	0	0	0	0	0	0	0	0	0	0	0	0	0	0
ITS1	Fungi	Basidiomycota	Tremellomycetes	Trichosporonales	Trichosporonaceae	Trichosporon	0	0	0	0	0	0	0	0	0	0	0	0.00273878	0	0	0.00440426	0	0	0	0	0	0	0	0	0	0	0	0	0	0	0	0.000105031	0	0	0	0	0	0	0	0	0	0	0	0
ITS1	Fungi	Ascomycota	Sordariomycetes	Hypocreales	Hypocreales Incertae sedis	Trichothecium	0	0	0	0	0	0	0	0	0.00151668	0	0	0	0	0	0	0	0	0	0	0	0	0	0	0	0	0	0	0	0	0	2.62577e-05	0	0	0	0	0	0	0	0	0	0	0	0
ITS1	Fungi	Ascomycota	Eurotiomycetes	Chaetothyriales	unidentified family	unidentified genus	0.00128209	0	0	0	0.0011466	0	0.000619086	0	0	0.0118104	0	0	0	0.00312172	0.00154587	0	0	0	0	0	0	0.00218716	0	0	0.00107375	0	0	0	0	0	0	0	0	0	0	0	0	0	0	0	0	0	0
ITS1	Fungi	Basidiomycota	Malasseziomycetes	Malasseziales	unidentified family	unidentified genus	0	0	0	0	0	0	0	0	0	0	0	0	0	0	2.91673e-05	0	0	0.000307434	0.00226296	0	0	0	0	0	0	0	0.00825936	0	0	0	0	0	0	0	0	0	0	0	0	0	0	0	0
ITS1	Fungi	Ascomycota	Saccharomycetes	Saccharomycetales	Dipodascaceae	unidentified genus	0	0	0.000915222	0	0	0	0	0.00188063	0	0	0	0	0	0	0	0	0	0.000419229	0	0	0	0.0158642	0	0	0	0	0	0	0	0	0	0	0	0	0	0	0	0	0	2.61489e-05	0	0	2.33438e-05
ITS1	Fungi	Basidiomycota	Wallemiomycetes	Wallemiales	Wallemiaceae	Wallemia	0	0	0	0	0	0	0	0	0	0	0	0	0	0.0057489	0	0	0.000176564	0	0	0	0	0	0	0	0.00209099	0	0	0	0	0	0	0	0	0	0	0	0	0	0	0	0	0	0
ITS1	Fungi	Ascomycota	Saccharomycetes	Saccharomycetales	Trichomonascaceae	Wickerhamiella	8.36144e-05	0	0.000120424	0.000514512	0.0683866	0	8.84408e-05	0.00132569	0.0005353	0	0.000944932	0.000835145	0.00421923	0.00213266	0.000350007	0.000298632	0	0.00019564	0.000655931	0	0.000178018	0.00174973	0.000166984	0	0	0.001516	0.0100347	6.54522e-05	6.36672e-05	4.67148e-05	0	0	0	0	0	5.58295e-05	0	0	0	0	0	0	0
target region	kingdom	phylum	class	order	family	genus	its2_y15c01	its2_y15c02	its2_y15c03	its2_y15c04	its2_y15c06	its2_y15c07	its2_y15c08	its2_y15c09	its2_y15c10	its2_y15c11	its2_y15c12	its2_y15c13	its2_y15c14	its2_y15c15	its2_y15c16	its2_y15c18	its2_y15c19	its2_y15c20	its2_y15c21	its2_y15c22	its2_y15c23	its2_y15c25	its2_y15c26	its2_y15c27	its2_y15c28	its2_y15c29	its2_y15c30	its2_y15r01	its2_y15r02	its2_y15r03	its2_y15r04	its2_y15r06	its2_y15r07	its2_y15r08	its2_y15r09	its2_y15r10	its2_y15r11	its2_y15r12	its2_y15r13	its2_y15r14	its2_y15r15	its2_y15r16	its2_y15r18
ITS2	Fungi	Ascomycota	Sordariomycetes	Hypocreales	Hypocreales Incertae sedis	Acremonium	0	0	0	0	0	0	0	0	0	0	0	0	0	0	0	0	0	0	0	0	0	0	0	0	0	0.0030876	0	0	0	0	0	0	0	0	0	0	0	0	0	0	0	0	0
ITS2	Fungi	Ascomycota	Dothideomycetes	Pleosporales	Pleosporaceae	Alternaria	0	0	0	0	0	0	0.00136665	0.00739286	0	0	0	0	0	0	0.00834485	0	0	0.000515889	0	0	0	0.00208324	0.00212429	0	0	0	0	0	0	0	0	0	0	0	0	0	0	0	0	0	0	0	0
ITS2	Fungi	Ascomycota	Eurotiomycetes	Onygenales	Arachnomycetaceae	Arachnomyces	0	0	0	0	0	0	0	0	0	0	0	0	0	0	0	0	0	0	0	0	0	0	0	0	0	0	0	0	0	0	0	0	0	0	0	0	0	0	0	0	0	0	0
ITS2	Fungi	Ascomycota	Eurotiomycetes	Eurotiales	Aspergillaceae	Aspergillus	0	0	0	0	0	0	0	0	0	0	0	0	0.0130357	0	0	0	0	0	0	0	0	0	0	0	0	0	0.00942384	0	0	0	0	0	0	0	0	0	0	0	0	0	0	0	0
ITS2	Fungi	Ascomycota	Dothideomycetes	Dothideales	Saccotheciaceae	Aureobasidium	0	0	0	0	0	0	0	0	0	0	0	0.00207389	0	0	0	0	0	0	0	0	0.000289862	0	0	0	0	0	0	0	0	0	0	0	0	0	0	0	0	0	0	0	0	0	0
ITS2	Fungi	Ascomycota	Saccharomycetes	Saccharomycetales	Saccharomycetales Incertae sedis	Candida	6.58516e-05	4.53597e-05	0.00109327	4.43547e-05	0.00786114	0	0.00061886	0.0836827	4.14964e-05	0	0.00011943	0.012168	0	0	0.0071351	0.000135102	0.000216821	0	8.47194e-05	0.000637359	0.00136012	0.0491645	0.0174495	0.0019169	0.0680507	2.55174e-05	0.000510777	0.000137573	3.47868e-05	5.2068e-05	0	0	0	4.35417e-05	8.53947e-05	5.09502e-05	0	0	0.00909594	0.000391022	0	0	0
ITS2	Fungi	Ascomycota	Dothideomycetes	Capnodiales	Cladosporiaceae	Cladosporium	0	0	0	0	0	0.000492159	0	0	0	0	0.00149951	0.00280801	0.101397	0	0	0	0	0	0.00197679	0	0	0	0	0	0	0	0	0	0	0	0	0	0	0	0	0	0	0	0.00747043	9.77555e-05	0	2.39699e-05	0.00015016
ITS2	Fungi	Basidiomycota	Tremellomycetes	Trichosporonales	Trichosporonaceae	Cutaneotrichosporon	0	0	0	0	0	0	0	0	0	0	0.00110141	0	0	0	0	0.000945716	0	0	0	0	0	0	0	0	0	0	0	0	0	0	0	0	0	2.17708e-05	0	1.69834e-05	0	0	0	0	0	0	0.00791557
ITS2	Fungi	Ascomycota	Saccharomycetes	Saccharomycetales	Phaffomycetaceae	Cyberlindnera	2.19505e-05	0.144108	2.14367e-05	0.212725	0	0	0	0	4.14964e-05	0	0	0.638648	0	0	0	2.70205e-05	0	1.71963e-05	2.82398e-05	0	0.000334456	0	0	0	0	0	0	1.96533e-05	0.000400049	0	0.000108079	0	0	0	0	0	0	0	0.0279104	0	0	0	0
ITS2	Fungi	Basidiomycota	Cystobasidiomycetes	Cystobasidiales	Cystobasidiaceae	Cystobasidium	0	0	0	0	0	0	0	0	0	0	0	0	0	0	0	0	0	0	0	0	0	0	0	0	0	0	0	0	0	0	0	0	0	0	0	0	0	0	0	0	0	0	0
ITS2	Fungi	Ascomycota	Saccharomycetes	Saccharomycetales	Debaryomycetaceae	Debaryomyces	0.00043901	0.00716683	0.165813	0.00281653	0.101233	0.113553	0.0188237	0.0564726	0.406187	0.128028	0.0747233	0.00275295	0.220521	0.159991	0.0311574	0.177038	0.365495	0.144621	0.00954506	0.133829	0.419497	0.0431999	0.374504	0.424175	0.0362571	0.0472837	0.393912	0.00041272	5.21803e-05	0.0792301	0.00390885	0.127925	0.183976	0.0176562	0.254334	0.280583	0.407081	0.215449	0.086325	0.116974	0.250651	0.183178	0.232233
ITS2	Fungi	Ascomycota	Sordariomycetes	Hypocreales	Nectriaceae	Fusarium	0.0122923	0.0092307	0.000407297	4.43547e-05	0.00889487	0.0139671	0.00275908	0.0569802	4.14964e-05	0.167686	0.00520184	0	0	3.58925e-05	0.490174	0.02113	0.000151775	0.000412712	0.00307814	0.0240444	0.00425873	0.402263	0.113845	0.0249467	0.767236	0.812039	0.261288	9.82666e-05	3.47868e-05	0.00164882	5.40394e-05	8.56256e-05	5.54477e-05	4.35417e-05	0.215251	3.39668e-05	0.579684	0.000849304	0	0.00162274	0	0.815743	0.000643542
ITS2	Fungi	Ascomycota	Saccharomycetes	Saccharomycetales	Dipodascaceae	Geotrichum	0.00153654	0.467023	0.265472	0.72591	0.36017	0.870902	0.255538	0.650726	0.552794	0.654633	0.884949	0.109567	0.0757209	0.80173	0.177982	0.00959226	0.579259	0.806266	0.124594	0.834589	0.468059	0.429696	0.489758	0.365723	0.112594	0.0311567	0.325493	0.000766479	0.782756	0.586164	0.610394	0.29772	0.814028	0.240807	0.000711622	0.707308	0.00540466	0.776256	0.845974	0.000684289	0.717563	0.000695127	0.142738
ITS2	Fungi	Basidiomycota	Tremellomycetes	Cystofilobasidiales	Mrakiaceae	Guehomyces	0	0	0	0	0	0	0	0	0	0	0	0	0	0	0	0	0	0	0	0	0	0	0	0	0	0	0	0	0	0	0	0	0	0	0	0	0	0	0	0	0	0	0
ITS2	Fungi	Basidiomycota	Tremellomycetes	Holtermanniales	Holtermanniales Incertae sedis	Holtermanniella	0	0	0	0	0	0	0	0	0	0	0	0	0	0	0	0	0	0	0	0	0	0	0	0	0	0	0	0	0	0	0	0	0	0	0	0	0	0	0	0	0	0	0
ITS2	Fungi	Ascomycota	Saccharomycetes	Saccharomycetales	Saccharomycetaceae	Kazachstania	0	0	0	0	0	0.000305478	0	0	0	0	0	0	0	0	0	0	0	0	0	0	0	0	0	0	0	0	0	0	0	0	0	0	0.00190371	0	0	0	0	0	0	0	0	0	0
ITS2	Fungi	Ascomycota	Saccharomycetes	Saccharomycetales	Saccharomycetaceae	Kluyveromyces	0	0.0626871	0.0547279	0.0464838	0.253744	0	0.280318	0	0.00636969	0.0405373	0.028703	0.224494	0.016591	0	0.186327	0.141074	0.0437978	0.00959554	0.47217	0	0.0965908	0	0	0.162504	2.28896e-05	2.55174e-05	0	0	0.000156541	0	0	0.000321096	0	0	0	0.000118884	4.61936e-05	0	0	0	0	0	2.14514e-05
ITS2	Fungi	Basidiomycota	Microbotryomycetes	Leucosporidiales	Leucosporidiaceae	Leucosporidiella	0	0	0	0	0	0	0	0	0	0	0	0	0	0	0	0	0	0	0	0	0	0	0	0	0	0	0	0	0	0	0	0	0	0	0	0	0	0	0	0	0	0	0
ITS2	Fungi	Basidiomycota	Malasseziomycetes	Malasseziales	Malasseziaceae	Malassezia	0.000680466	0.000181439	0.00025724	0.000798385	0.00129817	6.78841e-05	0.000386787	0.00494328	0	0	0.00058388	0.00513884	0.0189117	0.00227917	0.00523405	0	0.000130093	0	0	0.000207142	0.000156079	0	0.000108382	0.0104214	0.00224318	0	0.00937277	0.00011792	0	0	0	0	0	0	0	0	0	8.57883e-06	0.00840423	0.00052788	0	0	0
ITS2	Fungi	Ascomycota	Saccharomycetes	Saccharomycetales	Debaryomycetaceae	Meyerozyma	0	0	0	0	0	0	0	0	0	0	0	0	0	0	0	0	0	0	0	0	0	0	0	0	0	0	0	0	0	0	0	0	0	0	0	0	0	0	0.00845611	0	0	0	0
ITS2	Fungi	Ascomycota	Sordariomycetes	Microascales	Microascaceae	Microascus	0	0	0	0	0	0	0	0	0	0	0	0	0.0129864	0	0	0	0	0	0	0	0	0	0	0	0	0.00479726	0	0	0	0	0	0	0	0	0	0	0	0	0	0	0	0	0
ITS2	Fungi	Basidiomycota	Tremellomycetes	Filobasidiales	Filobasidiaceae	Naganishia	0	0	0	0	0	0	0	0	0	0	0	0	0	0	0	0	0	0	0	0	0	0	0	0	0	0	0	0	0	0	0	0	0	0	0	0	0	0	0	0	0	0	0
ITS2	Fungi	Ascomycota	Eurotiomycetes	Eurotiales	Aspergillaceae	Penicillium	0.983318	0.309557	0.511972	0.0111774	0.261509	0.000712783	0.44019	0.00807697	0.0319522	1.99888e-05	0.00311845	0	0.0200474	1.79462e-05	0.0764369	0.649545	0.00971358	0.0370065	0.385925	0.00658073	0.00187295	0.0551949	0.00119221	0.00620967	0.00389123	0.0670341	0	0.998447	0.216461	0.332506	0.385445	0.573028	1.84826e-05	0.726624	0.000170789	0.0118884	0.00778363	0.00743785	0	0	0.000149826	0.000359548	0.616299
ITS2	Fungi	Ascomycota	Pezizomycetes	Pezizales	Pezizaceae	Peziza	0	0	0	0	0	0	0	0	0	0	0	0	0.0291329	0	0	0	0	0	0	0	0	0	0	0	0	0	0	0	0	0	0	0	0	0	0	0	0	0	0	0	0	0	0
ITS2	Fungi	Ascomycota	Dothideomycetes	Capnodiales	Mycosphaerellaceae	Phaeoramularia	0	0	0	0	0	0	0	0	0	0	0	0	0	0	0	0	0	0	0	0	0	0.0086619	0	0	0	0	0	0	0	0	0	0	0	0	0	0	0	0	0	0	0	0	0
ITS2	Fungi	Ascomycota	Saccharomycetes	Saccharomycetales	Pichiaceae	Pichia	0.00164629	0	0	0	0	0	0	0	0	0.00909491	0	0	0	0	0.00320956	0.000513389	0	0	0	6.37359e-05	0	0	0	0	0	0	0	0	0	0	0	0	0	0	0	0	0	0	0	0	0	0	0
ITS2	Fungi	Basidiomycota	Agaricomycetes	Hymenochaetales	Hymenochaetales incertae sedis	Resinicium	0	0	0	0	0	0	0	0	0	0	0	0	0	0	0	0	0	0	0	0	0	0	0	0	0	0	0	0	0	0	0	0	0	0	0	0	0	0	0.0063637	0	0	0	0
ITS2	Fungi	Basidiomycota	Microbotryomycetes	Sporidiobolales	Sporidiobolalaceae	Rhodosporidiobolus	0	0	0	0	0	0	0	0	0	0	0	0	0	0	0	0	0	0	0	0	0	0	0	0	0	0	0	0	0	0	0	0	0	0	0	0	0	0	0	0	0	0	0
ITS2	Fungi	Basidiomycota	Microbotryomycetes	Sporidiobolales	Sporidiobolalaceae	Rhodotorula	0	0	0	0	0	0	0	0	0	0	0	0	0	0	0	0	0	0	0	0	0	0	0	0	0.00833181	0	0	0	0	0	0	0	0	0	0	0	0	0	0	0	0	0	0
ITS2	Fungi	Ascomycota	Saccharomycetes	Saccharomycetales	Saccharomycetaceae	Saccharomyces	0	0	0	0	0	0	0	0	0	0	0	0	0.00656725	0	0	0	0	0	0	0	0	0	0	0	0.00137337	0	0	0	0	0	0	0	0	0	0	0	0	0	0	0	0	0	0
ITS2	Fungi	Ascomycota	Sordariomycetes	Hypocreales	Sarocladiaceae	Sarocladium	0	0	0	0	0	0	0	0	0	0	0	0	0	0	0	0	0	0	0	0	0	0	0	0	0	0	0	0	0	0	0	0	0	0.0138027	0	0	0	0	0	0	0	0	0
ITS2	Fungi	Ascomycota	Sordariomycetes	Microascales	Microascaceae	Scopulariopsis	0	0	0.000235804	0	0.00528884	0	0	0.131725	0.00257277	0	0	0.00154165	0.485088	0.0359463	0.00925834	0	0.00123588	0.00156486	0	4.78019e-05	0.00635466	0.00973642	0	0.00410378	0	0.0345505	0	0	0.000104361	0.000399188	0	0.000920475	1.84826e-05	0.00100146	0.529219	0	0	0	0	0.879702	0.0316369	0	0
ITS2	Fungi	Basidiomycota	Tremellomycetes	Trichosporonales	Trichosporonaceae	Trichosporon	0	0	0	0	0	0	0	0	0	0	0	0.000807532	0	0	0.00474027	0	0	0	0.00259806	0	0	0	0	0	0	0	0	0	0	0	1.80131e-05	0	0	0	0	0	0	0	0	0	0	0	0
ITS2	Fungi	Ascomycota	unidentified class	unidentified order	unidentified family	unidentified genus	0	0	0	0	0	0	0	0	0	0	0	0	0	0	0	0	0	0	0	0	0	0	0	0	0	0	0	0	0	0	0	0	0	0	0	0	0	0	0	0	0	0	0
ITS2	Fungi	Ascomycota	Saccharomycetes	Saccharomycetales	Dipodascaceae	Yarrowia	0	0	0	0	0	0	0	0	0	0	0	0	0	0	0	0	0	0	0	0	0.00122634	0	0.00101879	0	0	0	0	0	0	0	7.20526e-05	0	0	0	0.000227719	0	0	0	0	0	0	0	0
target region	kindom	phylum	class	order	family	genus	v3v4_y15c01	v3v4_y15c02	v3v4_y15c03	v3v4_y15c04	v3v4_y15c06	v3v4_y15c07	v3v4_y15c08	v3v4_y15c09	v3v4_y15c10	v3v4_y15c11	v3v4_y15c12	v3v4_y15c13	v3v4_y15c14	v3v4_y15c15	v3v4_y15c16	v3v4_y15c18	v3v4_y15c19	v3v4_y15c20	v3v4_y15c21	v3v4_y15c22	v3v4_y15c23	v3v4_y15c25	v3v4_y15c26	v3v4_y15c27	v3v4_y15c28	v3v4_y15c29	v3v4_y15c30	v3v4_y15r01	v3v4_y15r02	v3v4_y15r03	v3v4_y15r04	v3v4_y15r06	v3v4_y15r07	v3v4_y15r08	v3v4_y15r09	v3v4_y15r10	v3v4_y15r11	v3v4_y15r12	v3v4_y15r13	v3v4_y15r14	v3v4_y15r15	v3v4_y15r16	v3v4_y15r18
V3V4	Bacteria	Proteobacteria	Gammaproteobacteria	Pseudomonadales	Moraxellaceae	Acinetobacter	0	0	0	0	0	0	0	0	0	0	0	0	0	0	3.54447e-05	0	0	0	0	0	0	0	0	0	0.00458257	0	0	0	0	0.0106246	2.11443e-05	0	0	0	0	0	0	0	0	0	0	0	0.000242417
V3V4	Bacteria	Bacteroidetes	Flavobacteriia	Flavobacteriales	Flavobacteriaceae	Aequorivita	0	0	0	0	0	0	0	0	0	0	0	0	0	0	0	0	0	0	0	0	0	0	0	0	0.000124979	0	0	0	0	0	0	0	0	0	0	0	0	0	0	0	6.13008e-05	0.00107581	0
V3V4	Bacteria	Firmicutes	Bacilli	Lactobacillales	Carnobacteriaceae	Alkalibacterium	0	0	0	0	0	0	0	0	0	0	0	0	0	0	0	0	0	0	0	0	0	0	0	0	0	0	0	0	0	0	0	0	0	0	0.0262866	0	0.00100813	0.000567617	0.00666042	0.00362591	0	0.0175927	0
V3V4	Bacteria	Actinobacteria	Actinobacteria	Bifidobacteriales	Bifidobacteriaceae	Bifidobacterium	0	0	0	0	0	0	0	0	0	0	0	0	0	0	0	0	0	0	0	0	0	0	0	0	0	0	0	0	0	0	0	0	0	0	0	0	0	0	0	0	0	0	0
V3V4	Bacteria	Actinobacteria	Actinobacteria	Micrococcales	Dermabacteraceae	Brachybacterium	0	0	0	0	0	5.15863e-05	0.000119546	0	0	0.000110041	2.37846e-05	0	0	9.75967e-05	3.54447e-05	0	4.75172e-05	9.75277e-05	0	3.44578e-05	0	0	4.08789e-05	0	0.000249958	0.000121679	0	0	0.0072831	0.00845909	6.3433e-05	0.0112209	0.354795	0.0764805	0.102095	4.45355e-05	0.0376788	0.00780474	0.036953	0.0691006	0	0.0247437	0.000393927
V3V4	Bacteria	Actinobacteria	Actinobacteria	Micrococcales	Brevibacteriaceae	Brevibacterium	0	0	0	0	0	0.000257931	0	2.56667e-05	0	0.000110041	0.000428123	0	0	0.000609979	0.000673448	4.15498e-05	0.00204324	9.75277e-05	0	3.44578e-05	0.000854228	0.00028547	0.00286152	0	0.000208299	0.000648956	0.000352563	0	0.00268501	0.0242268	6.3433e-05	0.0336628	0.492792	0.0263823	0.040713	0.000133606	0.086699	0.00184476	0.0810104	0.00729349	0.000183902	0.119795	0.0270598
V3V4	Bacteria	Firmicutes	Bacilli	Lactobacillales	Carnobacteriaceae	Carnobacterium	0	0	0	0	0	0	0	0	0	0	0	0	0	0	0	0	0	0	0	0	0	0	0	0	0	0	0	0.000137912	0.176439	0	0.000444031	0	0.00054609	0	0	0.00810546	0.00919917	0	0	0	0	0	6.06042e-05
V3V4	Bacteria	Actinobacteria	Actinobacteria	Micrococcales	Micrococcaceae	Citricoccus	0	0	0	0	0	0	0	0	0	0	0	0	0	0	0	0	0	0	0	0	0	0	0	0	0	0	0	0	0	0	0	0	0.000655308	0	0.000138715	0	0.000126016	0	4.93364e-05	0.000666833	0	0.00145551	0
V3V4	Bacteria	Proteobacteria	Gammaproteobacteria	Enterobacteriales	Enterobacteriaceae	Citrobacter	4.44415e-05	0	0	0	0	0	0	0	0	0	0	0	0	0	0	0	0.000190069	0.000316965	0	0	0	0	0	0	4.16597e-05	0	0	0	6.71254e-05	0	0.000676619	0	0	0	0	0	0	0	0	0	0	0	0
V3V4	Bacteria	Proteobacteria	Gammaproteobacteria	Oceanospirillales	Halomonadaceae	Cobetia	0	0	0	0	0	0	0	0	0	0	0	0	0	0	0	0	0	0	0	0	0	0	0	0	0	0	0	0	0	0	0	8.10176e-05	0	0.000140331	0	0	0	0	0	0	0	0	0
V3V4	Bacteria	Actinobacteria	Actinobacteria	Corynebacteriales	Corynebacteriaceae	Corynebacterium	4.44415e-05	0	0	0	4.19445e-05	0	0	0.000231	6.7288e-05	0	2.37846e-05	0.000128966	4.41287e-05	0.000390387	0.000425336	8.30996e-05	0.000712758	0.000999659	2.93513e-05	6.89156e-05	0.0021607	0.000142735	2.04394e-05	0	0.000249958	0.000365038	0.000352563	6.8956e-05	6.71254e-05	0.00436489	8.45773e-05	0.000648141	0.00141983	0.0020348	0.318421	0	0.000882112	0.000283809	0.466673	0.120447	3.06504e-05	0.06303	0.000484834
V3V4	Bacteria	Actinobacteria	Actinobacteria	Propionibacteriales	Propionibacteriaceae	Cutibacterium	0	0	0	0	0	0	0	0	3.3644e-05	0	0	0	0	0	0	0	0	0	0	0	0	0	0	0	0	0	0	0.000482692	0	0	0	8.10176e-05	0	7.01656e-05	0	0	0	0	0	0	0.0366885	0	0
V3V4	Bacteria	Proteobacteria	Gammaproteobacteria	Enterobacteriales	Enterobacteriaceae	Enterobacter	0	0	2.85315e-05	0	0	0	0	0	0	0	0	0	0	0	0	0	0	0	0	0	0	0	0	0	0	0	0	0	0	0	0	0	0	0	0	0	0	0	0	0	0.0740514	0	0.00121208
V3V4	Bacteria	Firmicutes	Bacilli	Lactobacillales	Enterococcaceae	Enterococcus	0	0	0	0	0	0	0	0	0	0	0	0	0	0	0	0	0.000570207	2.43819e-05	2.93513e-05	0	0	0	0	0.00266757	0.000541576	0	0	6.8956e-05	0.00288639	0	0.000866918	4.05088e-05	0.00114679	0	0.00416146	0	0	0	0	0.000916896	0	0	0
V3V4	Bacteria	Firmicutes	Bacilli	Lactobacillales	Aerococcaceae	Facklamia	0	0	0	0	0	0	0	0	0	0	0	0	0	0	0	0	0	0	0	0	0	0	0	0	0	4.05597e-05	0	0	0	0	0	0	0	0	0.0418921	0	0.00094512	0	0.000888056	0.0204634	3.06504e-05	0.00778382	0
V3V4	Bacteria	Actinobacteria	Actinobacteria	Actinomycetales	Actinomycetaceae	Flaviflexus	0	0	0	0	0	0	0	0	0	0	0	0	0	0	0	0	0	0	0	0	0	0	0	0	0	0	0	0	0	0	0	0	0	0	0	0	0	0	0	0	0	0.0685989	0
V3V4	Bacteria	Fusobacteria	Fusobacteriia	Fusobacteriales	Fusobacteriaceae	Fusobacterium	0	0	0	0	0	0	0	0	0	0	0	0	0	0	0	0	0	0	0	0	0	0	0	0	0	0	0	0	0	0	0	0	0	7.01656e-05	0	0	0	0	0	0	0.0579293	0	0
V3V4	Bacteria	Actinobacteria	Actinobacteria	Micrococcales	Bogoriellaceae	Georgenia	0	0	0	0	0	0	0	0	0	0	0	0	0	0	0	0	0	0	0	0	0	0	0	0	0	0	0	0	0	0	0	0	0	0	0	0	0	0	0	0	0	0	0
V3V4	Bacteria	Proteobacteria	Alphaproteobacteria	Rhodospirillales	Acetobacteraceae	Gluconobacter	2.22207e-05	0	0	2.5531e-05	0	0	0	0	0	2.75103e-05	0	0	0	0	0	0	0	0	0	0	0	0	0	0	0	0	0	0	0	0	0	0	0	0	0	0	0	0	0	0	0	0	0
V3V4	Bacteria	Actinobacteria	Actinobacteria	Micrococcales	Micrococcaceae	Glutamicibacter	0	6.51232e-05	0	0.000408497	0	0	0.000677426	0	0.00033644	0.000220083	0.000237846	0	0	0	0.000212668	8.30996e-05	0.000285103	0.00012191	0	0	0	0.000142735	0	0	0	0	0.00264422	0	3.35627e-05	0.00236855	0.000169155	0.00733209	5.4609e-05	0.633665	0.000554862	0.414046	0.250079	0.147013	0	0.0236309	0.000275854	0	0.414078
V3V4	Bacteria	Proteobacteria	Gammaproteobacteria	Enterobacterales	Hafniaceae	Hafnia	0	0	0	0	0	0	0	0	0	0	0	0	0	0	0	0	0	9.75277e-05	0	0	0	0	0	0	0	0	0	0	0	0	0	0	0	0	0	0	0	0	0	0	0	0	0
V3V4	Bacteria	Proteobacteria	Gammaproteobacteria	Oceanospirillales	Halomonadaceae	Halomonas	0	0	0	0	0	0	0	7.70001e-05	0	0.000990371	0.0277566	0	4.41287e-05	7.31975e-05	0.000212668	0	0.000522689	0.00136539	0	3.44578e-05	0.000452239	4.75783e-05	0	4.85013e-05	0.000249958	0.000243358	0.000308492	6.8956e-05	0	0.00957569	0.000317165	0.000364579	0.000109218	0.154084	0.164378	4.45355e-05	0.0725222	0.62367	9.86729e-05	0.441152	0.000153252	0.40381	0
V3V4	Bacteria	Actinobacteria	Actinobacteria	Micrococcales	Micrococcaceae	Kocuria	0	0	0	0	0	0	0	0	0	0	0	0	0	0	3.54447e-05	0	0	0	2.93513e-05	0	0	0	0	0	0	0	0	0	0	0.00988022	0	0	0	0	0	0	0	0	0	0	0	0	0
V3V4	Bacteria	Firmicutes	Bacilli	Lactobacillales	Lactobacillaceae	Lactobacillaceae (fam.)	2.22207e-05	9.76849e-05	0	0.00227226	0.0135481	0.0550426	0.0108787	0.989092	0.00050466	0	0	0.176769	0.533339	0	0.0121221	0	0.00489427	7.31458e-05	0	0.00117157	0.0186925	0.315872	4.08789e-05	0.245029	0.0429095	0.313973	0.069543	0.0101365	0.000201376	3.38364e-05	0.107878	0.00571174	0.0506772	0	0.00520183	0	0	0	0.00330554	0.00129199	0	6.32831e-05	0.000757553
V3V4	Bacteria	Firmicutes	Bacilli	Lactobacillales	Streptococcaceae	Lactococcus	0.998356	0.685911	0.843819	0.99469	0.514827	0.398504	0.53943	0.00995868	0.601992	0.0575516	0.965631	0.386037	0.0586029	0.990045	0.647148	0.998109	0.204467	0.992978	0.907455	0.16333	0.389428	0.019745	0.993807	0.151033	0.346026	0.0132225	0.524261	0.0387533	0.143749	0.846045	0.887089	0.507899	0.0659131	0.0498877	0.000138715	0.0175024	0.0123496	0.00659855	0.0537274	0.00158373	0.000183902	0.0103151	0.518166
V3V4	Bacteria	Actinobacteria	Actinobacteria	Micrococcales	Microbacteriaceae	Leucobacter	0	0	0	0	0	0	0	0	0	0	0	0	0	0	0	0	0	0	0	0	0	0	0	0	0	0	0	0	0	0	0	0	0	0.000912153	0	0	0	0	0	0	0	0	0
V3V4	Bacteria	Firmicutes	Bacilli	Lactobacillales	Leuconostocaceae	Leuconostoc	0.00119992	0	0	0.00201695	0	0	0	2.56667e-05	0	0.0115543	0	0.00116069	0.000794316	0.00849091	0	0.00147502	0.000142552	0	0.000557675	0	0.000100497	0	0.0028002	0.000242507	0	0	0.00312899	0	0	0	0.000993784	0	0	0	0	0	0	0	9.86729e-05	0	0	0	0.00275749
V3V4	Bacteria	Proteobacteria	Gammaproteobacteria	Xanthomonadales	Xanthomonadaceae	Luteimonas	0	0	0	0	0	0	0	0	0	0	0	0	0	0	0	0	0	0	0	0	0	0	0	0	0	0	0	0	0	0	0	0	0	0	0	0	0	0	0	0	0	0	0
V3V4	Bacteria	Proteobacteria	Gammaproteobacteria	Xanthomonadales	Xanthomonadaceae	Lysobacter	0	0	0	0	0	0	0	0	0	0	0	0	0	0	0	0	0	0	0	0	0	0	0	0	0	0	0	0	0	0	0	0	0	0	0	0	0	0	0	0	0.0461289	0	0
V3V4	Bacteria	Firmicutes	Bacilli	Lactobacillales	Carnobacteriaceae	Marinilactibacillus	0	0	0	0	0	0	0	0	0	0	0	0	0	0	3.54447e-05	0	0	0	0	0	0	0	0	0	0	0	0	6.8956e-05	0	0.00267307	0	0	0	0	0.0149813	0	0.015626	0.0240528	0.00513099	0.0203384	0	0.000822681	0
V3V4	Bacteria	Proteobacteria	Gammaproteobacteria	Alteromonadales	Alteromonadaceae	Marinobacter	0	0	0	0	0	0	0	0	0	0	0	0	0	0	0	0	0	0	0	0	0	0	0	0	0	0	0	0	0	0	0	0	0	0	0	0	0	0.000212857	0	0.000416771	0	0.00196178	0
V3V4	Bacteria	Bacteroidetes	Flavobacteriia	Flavobacteriales	Flavobacteriaceae	Mesonia	0	0	0	0	0	0	0	0	0	2.75103e-05	2.37846e-05	0	0	0	0	0	0	0	0	3.44578e-05	0	0	0	0	0	0	0	0	0	0	0	0	0	0	0	0	0.0135467	0	0	0	0.000153252	0.133211	0
V3V4	Bacteria	Proteobacteria	Alphaproteobacteria	Rhizobiales	Methylobacteriaceae	Methylobacterium	0.000111104	9.76849e-05	0.000256783	0.00025531	4.19445e-05	5.15863e-05	0.000119546	7.70001e-05	6.7288e-05	0.000110041	9.51384e-05	0.000171954	8.82574e-05	7.31975e-05	3.54447e-05	0.000166199	0	0.000585166	5.87027e-05	0.000482409	0.000100497	9.51565e-05	0.00036791	4.85013e-05	8.33194e-05	4.05597e-05	0.000352563	0.69025	0.000335627	0.0136699	0.000761196	0.00206595	0.00163827	0	0	0	6.3008e-05	0	0	0.000458448	0.68381	0	0.0296658
V3V4	Bacteria	Proteobacteria	Alphaproteobacteria	Rhizobiales	unclassified Rhizobiales	Methyloceanibacter	0	0	0	0	0	0	0	0	0	0	0	0	0	0	0	0	0	0	0	0	0	0	0	0	0	0	0	0	0	0	0	0	0	0	0	0	0	0	0	0	0.0437381	0	0
V3V4	Bacteria	Actinobacteria	Actinobacteria	Micrococcales	Micrococcaceae	Micrococcus	0	0	0	0	0	0	0	0	0	0	0	0	0	0	0	0	0	0	0	0	0	0	0	0	0	0	0	0	6.71254e-05	0	2.11443e-05	0	0	0	0	0	0	0	0	0	0.0184515	0	0.000121208
V3V4	Bacteria	Proteobacteria	Gammaproteobacteria	Pseudomonadales	Moraxellaceae	Moraxella	0	3.25616e-05	0	0	0	5.15863e-05	0	0	0	0	2.37846e-05	4.29886e-05	0	0	0	0	0	0	0	0	0	0	0	0	0	0	0	0	0	0	0	0	0	0	0	0	0	0	0	0	0	0	3.03021e-05
V3V4	Bacteria	Proteobacteria	Gammaproteobacteria	Enterobacterales	Morganellaceae	Morganella	0	0	0	0	0	0	0	0	0	0	0	0	0	0	0	0	0	0	0	0	0	0	0	0	0	0	0	0	0	0	0	0	0	0	0	0	0	0	0	0	0	0	0
V3V4	Bacteria	Proteobacteria	Alphaproteobacteria	Rhizobiales	Rhizobiaceae	Neorhizobium	0	0	0	0	0	0	0	0	0	0	0	0	0	0	0	0	0	0	0	0	0	0	0	0	0	0	0	0	0	0	0	0	0	0	0	0	0	0	0	0	0	0	0
V3V4	Bacteria	Actinobacteria	Actinobacteria	Streptosporangiales	Nocardiopsaceae	Nocardiopsis	0	0	0	0	0	0	0	0	0	0	0	0	0	0	0	0	0	0	0	0	0	0	0	0	0	0	0	6.8956e-05	0.00151032	0.0296745	0	0	0	0	0	0	0	0	0	0	0	0	0
V3V4	Bacteria	Proteobacteria	Alphaproteobacteria	Rhodobacterales	Rhodobacteraceae	Paracoccus	0	0	0	0	0	0	0	0	0	0	0	0	0	0	0	0	0	0	0	0	0	0	0	0	0	0	0	0	0	0	0	0	0	0	0	0	0	0	0	0	0	0	0
V3V4	Bacteria	Proteobacteria	Betaproteobacteria	Burkholderiales	Commamonadaceae	Pelomonas	2.22207e-05	0	0	0	0	0	0	0	0	0	0	0	0	0	0	0	0	0	0	3.44578e-05	0	0	0	0	0	0	0	0.000413736	0	0.00389118	2.11443e-05	0	0	0	0	0	0	0	0	0	0.0372709	0	0
V3V4	Bacteria	Proteobacteria	Gammaproteobacteria	Enterobacterales	Morganellaceae	Proteus	0	0	0	0	0	0	0	0	0	0	0	0	0	0	0	0	0	0	0	0	0	0	0	0	0	0	0	0	0	0	0	0	0	0	0	0	0	0	0	0	0	0	0
V3V4	Bacteria	Proteobacteria	Gammaproteobacteria	Alteromonadales	Pseudoalteromonadaceae	Pseudoalteromonas	0	0	0	0	0	0	0	0	0.000605592	5.50206e-05	0.00499477	0	4.41287e-05	2.43992e-05	3.54447e-05	2.07749e-05	0	2.43819e-05	0	0	0	0	0	0	4.16597e-05	0	0	0.000137912	3.35627e-05	0	0	0	0	7.01656e-05	0.00173394	0.278881	0.000693088	0.0203633	0	0.000583479	0.000122602	0.0289204	3.03021e-05
V3V4	Bacteria	Proteobacteria	Gammaproteobacteria	Pseudomonadales	Pseudomonadaceae	Pseudomonas	8.8883e-05	0	0	0	0	0	0	0	0	0	0	0	0	0	0	0	0	0	0	0	0	0	0	0	0	0	0	0.157289	0	0	0	0	0	0	0	0	0	0	0	0	0	0	0
V3V4	Bacteria	Proteobacteria	Gammaproteobacteria	Pseudomonadales	Moraxellaceae	Psychrobacter	0	0	0	0.00025531	4.19445e-05	0	0	0	0.000302796	0.000165062	0.000761107	0	0	9.75967e-05	3.54447e-05	0	0	0	0	3.44578e-05	0.000251244	4.75783e-05	2.04394e-05	0	4.16597e-05	0	4.40703e-05	0	0	0.00101509	0.000169155	0.00141781	0.000163827	0.0126298	0.0489666	0.278748	0.441686	0.167092	4.93364e-05	0.00591815	0.000521057	0.0720162	0.00336353
V3V4	Bacteria	Bacteroidetes	Flavobacteriia	Flavobacteriales	Flavobacteriaceae	Psychroflexus	0	0	0	0	0	0	0	0	0	0	0	0	0	0	0	0	0	0	0	0	0	0	0	0	0	0	4.40703e-05	0	0	0	0	0	0	0	0	0	0	0	0	0	0	0.000822681	0
V3V4	Bacteria	Proteobacteria	Betaproteobacteria	Burkholderiales	Burkholderiaceae	Ralstonia	0	0	0	2.5531e-05	0	0	0	0	0	0	0	0	0	0	0	0	0	0	0	0	0	0	0	0	0	0	0	0.0174459	0	0	0	0	0	0	0	0	0	0	0	0	0	0	0
V3V4	Bacteria	Proteobacteria	Gammaproteobacteria	Enterobacteriales	Enterobacteriaceae	Raoultella	0	0	0	0	8.38891e-05	0	0	0	0	0	0	0	0	0	0	0	0.00085531	0.00304774	0	0	0	0	0	0	0.000124979	0	0	0	0	0	0.000296021	0.000283562	0	0	0	0	0.000126016	0	0	0	0	0	0
V3V4	Bacteria	Actinobacteria	Actinobacteria	Micrococcales	Micrococcaceae	Rothia	0	0	0	0	0	0	0	0	0	0	0	0	0	0	0	0	0	0	0	0	0	0	0	0	0	0	0	0	0	0	0	0	0	0	0	0	0	0	0	0	0	0	0
V3V4	Bacteria	Proteobacteria	Gammaproteobacteria	Enterobacterales	Yersiniaceae	Serratia	0	0	0	0	0	0	0	0	0	0	0	0	0	2.43992e-05	0	0	0	4.87638e-05	0	0.000103373	0	0	0	9.70026e-05	0	0	4.40703e-05	0.000758516	0.644873	0	0	0	5.4609e-05	0	0	0	0	0	0	0	0	6.32831e-05	0
V3V4	Bacteria	Proteobacteria	Gammaproteobacteria	Alteromonadales	Shewanellaceae	Shewanella	0	0	0	0	0	0	0	0	0	0	0	0	0	0	0	0	0	0	0	0	0	0	0	0	0	0	0	0.000137912	0	3.38364e-05	0	0	0	0	0	0	0	0	0	0	0	0	0
V3V4	Bacteria	Bacteroidetes	Shingobacteriia	Sphingobacteriales	Sphingobacteriaceae	Sphingobacterium	0	0	0	0	0	0	0	0	0	0	0	0	0	0	0	0	0	0	0	3.44578e-05	0	0	0	0	8.33194e-05	0	0	0	0	0	0	0	0	0	0	0	0	0	0	0	0	0.00582205	0
V3V4	Bacteria	Firmicutes	Bacilli	Bacillales	Staphylococcaceae	Staphylococcus	0	3.25616e-05	0	5.10621e-05	0.00570446	0.00185711	0.00263001	5.13334e-05	0	0	0	8.59771e-05	0	0	0	2.07749e-05	0.118603	2.43819e-05	0	0	0.110045	0	0	9.70026e-05	0.000374938	8.11194e-05	0.0016306	0	0.000100688	0.0174934	4.22887e-05	0.0501904	0.000436872	0.0420292	0.210709	0.000133606	0.00031504	0.000496665	0.276975	0.229557	3.06504e-05	0.0378433	0.000909063
V3V4	Bacteria	Proteobacteria	Gammaproteobacteria	Xanthomonadales	Xanthomonadaceae	Stenotrophomonas	4.44415e-05	0	0	0	0	0	0	0	0	0	0	0	0	0	0	0	0	0	0	0	0	0	0	0	4.16597e-05	0	0	0.0538546	0	0	0	0	0	0	0	0	0	0	0	0	0	0	0
V3V4	Bacteria	Firmicutes	Bacilli	Lactobacillales	Streptococcaceae	Streptococcus	4.44415e-05	0.313764	0.155896	0	0.46571	0.544184	0.446145	0.000462	0.396091	0.929078	0	0.435603	0.407043	7.31975e-05	0.338957	0	0.666667	9.75277e-05	0.0918403	0.834603	0.477916	0.663622	4.08789e-05	0.600689	0.604024	0.671223	0.397294	0.029858	0.0196677	0.0159708	2.11443e-05	0.379	0.0295981	0.00154364	0.000277431	0.00236038	0.0332052	0	0.0683803	0.0402601	0.000122602	0.000253133	0.000666646
V3V4	Bacteria	Actinobacteria	Actinobacteria	Streptomycetales	Streptomycetaceae	Streptomyces	0	0	0	0	0	0	0	0	0	0	0	0	0	0	0	0	0	0	0	0	0	0	0	4.85013e-05	0	4.05597e-05	0	0	0	0	0	0	0	0	0	0	0	0	0	0	0	0	0
V3V4	Bacteria	Firmicutes	Bacilli	Lactobacillales	Enterococcaceae	Vagococcus	0	0	0	0	0	0	0	0	0	0	0	0	0	0	0	0	0	0	0	0	0	0	0	0	0	0	0	0	0	0	0	0	0	0	0.0193508	0	0.02325	0	0	0.0122947	6.13008e-05	0	0
target region	kindom	phylum	class	order	family	genus	v6v8_y15c01	v6v8_y15c02	v6v8_y15c03	v6v8_y15c04	v6v8_y15c06	v6v8_y15c07	v6v8_y15c08	v6v8_y15c09	v6v8_y15c10	v6v8_y15c11	v6v8_y15c12	v6v8_y15c13	v6v8_y15c14	v6v8_y15c15	v6v8_y15c16	v6v8_y15c18	v6v8_y15c19	v6v8_y15c20	v6v8_y15c21	v6v8_y15c22	v6v8_y15c23	v6v8_y15c25	v6v8_y15c26	v6v8_y15c27	v6v8_y15c28	v6v8_y15c29	v6v8_y15c30	v6v8_y15r01	v6v8_y15r02	v6v8_y15r03	v6v8_y15r04	v6v8_y15r06	v6v8_y15r07	v6v8_y15r08	v6v8_y15r09	v6v8_y15r10	v6v8_y15r11	v6v8_y15r12	v6v8_y15r13	v6v8_y15r14	v6v8_y15r15	v6v8_y15r16	v6v8_y15r18
V6V8	Bacteria	Proteobacteria	Betaproteobacteria	Burkholderiales	Comamonadaceae	Acidovorax	0	0	0	0	0.00417585	0	0	0	0	0	0	0	0	0	5.15876e-05	0	0	0	0	0	0	2.30995e-05	0	2.29226e-05	0	0	0	0	0	0.00432728	0	0	0	0	0	0	0	0	0	0	0	0	0.00193347
V6V8	Bacteria	Proteobacteria	Gammaproteobacteria	Pseudomonadales	Moraxellaceae	Acinetobacter	0.00032241	0	0.000200102	6.45526e-05	0.0153114	4.48029e-05	2.70512e-05	1.22907e-05	0.000111816	0.000195793	0	3.04118e-05	0	0.000143835	0.000257938	7.42997e-05	2.23604e-05	6.95132e-05	9.58773e-05	8.16967e-05	0.000222279	0.000230995	3.02494e-05	6.87679e-05	0.0145171	0.000212309	9.7352e-05	0.00881344	0.000220751	0.00330763	0.000150331	0.0108462	0.0001665	3.71955e-05	0	5.63904e-05	0.000305957	0	0	0	0.0158173	0	0.0205289
V6V8	Bacteria	Proteobacteria	Betaproteobacteria	Burkholderiales	Alcaligenaceae	Advenella	0	0	0	0	0	0	0	0	0	0	0	0	0	0	0	0	0	0	0	0	0	0	0	0	0	0	0	0	0	0	0	0	0	0	0	0	0	0	0	0	0	0	0
V6V8	Bacteria	Bacteroidetes	Flavobacteriia	Flavobacteriales	Flavobacteriaceae	Aequorivita	0	0	3.63822e-05	0	0	0	0	0	0	0	0	0	0	0	0	0	0	0	0	0	0	0	0	0	0	0	0	0	0	0	0	0	0	0	0	0	0	0	0	0	0	0.00523883	0
V6V8	Bacteria	Proteobacteria	Gammaproteobacteria	Aeromonadales	Aeromonadaceae	Aeromonas	0.000230293	0	0.000309248	0	0.00359587	0	0	0	2.7954e-05	2.17547e-05	0	0	0	0.000205478	0.000232144	7.42997e-05	0	0.000295431	1.91755e-05	0	6.35082e-05	2.30995e-05	0	0	0.0140544	5.30771e-05	7.3014e-05	0.0102922	0	0.00417807	0	0.00101287	0	0	0	2.81952e-05	0	0	0	0	0.0024003	0	0.0104635
V6V8	Bacteria	Firmicutes	Clostridia	Clostridiales	Lachnospiraceae	Agathobacter	2.30293e-05	0	0	0	0.00214592	0	0	0	0	2.17547e-05	0	0	0	6.16434e-05	0.000128969	3.71499e-05	0	0	0	0	0	0	0	0	0.00323887	2.65386e-05	4.8676e-05	0.00118301	0	0	0	0	0.000111	0	0	2.81952e-05	0	0	0	0	0.00363122	0	0.000909866
V6V8	Bacteria	Proteobacteria	Alphaproteobacteria	Rhizobiales	Rhizobiaceae	Agrobacterium	0	0	0	0	0	0	0	0	0	0	0	0	0	0	0	0	0	0	0	0	0	0	0	0	0	0	0	0	0	0	0	0	0	0	0	0	0	0	0	0	0	0	0
V6V8	Bacteria	Actinobacteria	Actinobacteria	Micrococcales	Microbacteriaceae	Agrococcus	0	0	1.81911e-05	0	0	0	0	0	0	0	0	0	0	0	0	0	0	0	0	1.63393e-05	0	0	0	0	0	2.65386e-05	4.8676e-05	0	3.39616e-05	0	0	0	0.000222	0.000111586	0.00885637	0	0.00349666	0	9.54472e-05	0.00182312	0	0.00128403	0
V6V8	Bacteria	Actinobacteria	Actinobacteria	Micrococcales	Microbacteriaceae	Agromyces	0	0	0	0	0.00208792	0	0	0	0	0.000108774	0	0	0	4.10956e-05	0.000103175	5.57248e-05	0	0	0	0	6.35082e-05	6.92985e-05	0	0	0.00208213	7.96157e-05	0	0.00153792	0	0	0	0.00388268	0	0	0	0	8.74164e-05	0	0	0	0.0030773	0	0.00625533
V6V8	Bacteria	Verrucomicrobia	Verrucomicrobiae	Verrucomicrobiales	Akkermansiaceae	Akkermansia	6.90878e-05	0	0	0	0.00324788	0	0	0	0.000251586	0	0	0	0	0.000123287	0.000386907	0	0	0.000139026	3.83509e-05	0	0	0	0	0	0.0070561	0	0.000146028	0.00591506	0.000152827	0	0	0	0	0	0	5.63904e-05	0	0	0	0	0.00572378	0	0.0037532
V6V8	Bacteria	Firmicutes	Bacilli	Lactobacillales	Carnobacteriaceae	Alkalibacterium	0	0	0	0	0	0	0	0	0	0	0	0	0	0	0	0	0	0	0	0	0	0	0	0	0	0	0	0	0	0	0	0	0	0	0.0348304	0	0.00187945	0.00148782	0.00959244	0.0049689	0	0.0126348	0
V6V8	Bacteria	Firmicutes	Tissierellia	Tissierelliales	Peptoniphiliaceae	Anaerococcus	6.90878e-05	0	0	3.22763e-05	0.0139775	0	0	0	2.7954e-05	0.000130528	0	0	0	4.10956e-05	0.00020635	5.57248e-05	2.23604e-05	5.21349e-05	0	0	6.35082e-05	6.92985e-05	0	0	0.00433777	0	2.4338e-05	0.00242517	5.09424e-05	0.00278538	0	0.0027854	0	0	0	8.45857e-05	4.37082e-05	0	0	0	0	0	0.00915553
V6V8	Bacteria	Bacteroidetes	Bacteroidia	Bacteroidales	Bacteroidaceae	Bacteroides	0.000276351	1.86982e-05	0.000109146	0	0.00678576	2.24014e-05	0	0	0.000195678	4.35095e-05	0	0	0	0.000287669	0	0.000222899	0	0.000347566	0	0	3.17541e-05	0.000138597	9.07482e-05	0	0.00670908	0.000265386	0.000170366	0.00212942	0.000441501	0	0	0.00620384	0.000749251	0	0	5.63904e-05	0	0	0	0	0.00701625	0	0.00540233
V6V8	Bacteria	Actinobacteria	Actinobacteria	Bifidobacteriales	Bifidobacteriaceae	Bifidobacterium	0	0	0	0	0.0140355	0	0	0	5.59081e-05	0	0	0	0	0.000246574	0.000283732	3.71499e-05	0	1.73783e-05	5.75264e-05	0	3.17541e-05	0	0	0.000183381	0.00173511	0.000106154	0	0.00721637	0	0	0.00028187	0.00333404	0	0	0	0.000140976	0.000131125	0	0	0	0.00326194	0	0.002559
V6V8	Bacteria	Actinobacteria	Actinobacteria	Micrococcales	Dermabacteraceae	Brachybacterium	0	0	0	0	0	6.72043e-05	5.41023e-05	1.22907e-05	0	0	0	3.04118e-05	0	0	2.57938e-05	0	6.70811e-05	0	0	0	9.52623e-05	0	0	0	0	7.96157e-05	0	0	0.00237731	0.00216364	1.87913e-05	0.0028276	0.281996	0.0706714	0.0307348	8.45857e-05	0.0263998	0.0105077	0.0338837	0.0225567	0	0.0118644	0
V6V8	Bacteria	Proteobacteria	Alphaproteobacteria	Rhizobiales	Bradyrhizobiaceae	Bradyrhizobium	0.00156599	0.000130888	0.000291057	0.000306625	0.0600858	0.000201613	0.000108205	0.000122907	0.000559081	0.000674397	5.7886e-05	9.12353e-05	0.000219804	0.000739721	0.0012381	0.000315774	0.000178883	0.00132075	0.000306807	0.000457501	0.00015877	0.000508189	0.000241995	0.000366762	0.0506651	0.000477694	0.000438084	0.041642	0.00196977	0.026088	0.00242408	0.0205951	0.00407925	0.000185977	3.50054e-05	8.45857e-05	0.000874164	9.29887e-05	4.77236e-05	0.000750697	0.0492368	5.13611e-05	0.0245095
V6V8	Bacteria	Actinobacteria	Actinobacteria	Micrococcales	Brevibacteriaceae	Brevibacterium	0	0	0	1.61381e-05	0	8.96057e-05	0.000108205	1.22907e-05	5.59081e-05	4.35095e-05	0.000115772	0	0	0.000287669	0.000257938	0	0.002482	5.21349e-05	0	0.000130715	0.00146069	0.000254094	0.00108898	0	5.78369e-05	0.000875773	0.000438084	0	0.00110375	0.00298433	0.000263079	0.00995991	0.474553	0.0449693	0.0302797	0.000169171	0.11268	0.00381253	0.0916293	0.00453993	0	0.0772984	0.0049474
V6V8	Bacteria	Firmicutes	Bacilli	Lactobacillales	Carnobacteriaceae	Carnobacterium	0	0	0	0	0	0	0	0	0	0	0	0	0	0	0	0	0	0	0	0	0	0	0	0	0	0	0	0.000768958	0.0801155	2.48694e-05	0.000394618	0.000506436	0.000555001	0	0	0.00586461	0.00546353	0	4.77236e-05	0	0	0	0
V6V8	Bacteria	Bacteroidetes	Flavobacteriia	Flavobacteriales	Flavobacteriaceae	Cloacibacterium	6.90878e-05	0	0	0	0.00365387	0	0	0	5.59081e-05	8.70189e-05	0	0	0	4.10956e-05	7.73814e-05	0	0	0	0	4.9018e-05	0	0	0	0	0.00462695	0.000106154	9.7352e-05	0.00354904	0	0	0	0.00042203	0	0	0	5.63904e-05	0	0	0	0	0.00196947	0	0.0037532
V6V8	Bacteria	Firmicutes	Clostridia	Clostridiales	Clostridiaceae	Clostridium	0.000230293	0	1.81911e-05	0	0.0194293	0	0	1.22907e-05	0.000167724	0.000217547	0	0	0	0.000431504	0.00020635	0.000130025	0	1.73783e-05	3.83509e-05	0	6.35082e-05	0.000207895	1.51247e-05	0	0.0252169	0.000106154	4.8676e-05	0.0382113	0.000305655	0.0030092	0.000169122	0.0142224	0.000832501	3.71955e-05	0	0.000112781	0.000174833	0	0	0	0.0439439	0	0.0279215
V6V8	Bacteria	Proteobacteria	Gammaproteobacteria	Oceanospirillales	Halomonadaceae	Cobetia	2.30293e-05	0	0	0	0	0	0	0	0	0	0	0	0	0	0	0	0	0	0	0	0	0	0	0	0	0	0	0	0	0	0	0	0	0.000632323	3.50054e-05	0.000733076	0	0	0	0	0	0	0
V6V8	Bacteria	Actinobacteria	Actinobacteria	Corynebacteriales	Corynebacteriaceae	Corynebacterium	6.90878e-05	0	0	1.61381e-05	0.0139775	2.24014e-05	2.70512e-05	0.000381013	0.000223632	0.000152283	0	3.04118e-05	0	0.000246574	0.000361113	9.28747e-05	0.000559009	0.00031281	1.91755e-05	6.53573e-05	0.000889115	6.92985e-05	0	4.58453e-05	0.00942741	0.00037154	0.000219042	0.0094641	0.000118866	0.00382989	3.75827e-05	0.00354505	0.0014985	0.00360796	0.336017	5.63904e-05	0.000830456	0.00185977	0.530543	0.121899	0.0182176	0.0492553	0.0143304
V6V8	Bacteria	Actinobacteria	Actinobacteria	Propionibacteriales	Propionibacteriaceae	Cutibacterium	0.00214172	0.000112189	3.63822e-05	8.06907e-05	0.0499362	2.24014e-05	8.11535e-05	4.9163e-05	0.000810667	0.00169687	0	0	0	0.000965747	0.00103175	0.000297199	0.000111802	0.000295431	0.000115053	6.53573e-05	0.000317541	0.000854681	0	0.000114613	0.0503181	0.000477694	0.000511098	0.0399858	0.00169808	0.0247202	0.00056374	0.0273053	0.000832501	0	0.000105016	0.000310147	0.000611915	0	0	0	0.0585918	0	0.0495877
V6V8	Bacteria	Bacteroidetes	Cytophagia	Cytophagales	Cytophagaceae	Cytophaga	0.000345439	0	0	0	0	0	0	0	8.38621e-05	8.70189e-05	0	0	0	0	7.73814e-05	0	0	0	0	0	3.17541e-05	9.2398e-05	0	0	0	0	0	0.00408139	0	0	0	0.00354505	0	0	0	0	4.37082e-05	0	0	0	0.00129247	0	0
V6V8	Bacteria	Proteobacteria	Betaproteobacteria	Rhodocyclales	Azonexaceae	Dechloromonas	9.21171e-05	0	0	0	0	0	0	0	0.00013977	0	0	0	0	0	0	0	0	0	0	0	0	9.2398e-05	0	4.58453e-05	0.00260266	5.30771e-05	0	0.00136046	0	0.00345685	1.87913e-05	0.00303862	0	0	0	0	4.37082e-05	0	0	0	6.1546e-05	0	0.00381007
V6V8	Bacteria	Deinococcus-Thermus	Deinococci	Deinococcales	Deinococcaceae	Deinococcus	0	0	1.81911e-05	0	0.0027259	0	0	0	5.59081e-05	6.52642e-05	0	0	0	0	0	0	0	0	0	0	0	2.30995e-05	0	0	0.000520532	2.65386e-05	0	0	0.000237731	0	0.000131539	0.000211015	0	0	0	0	0	0	0	0	0.00830871	0	0.000568666
V6V8	Bacteria	Bacteroidetes	Flavobacteriia	Flavobacteriales	Flavobacteriaceae	Empedobacter	0.000690878	1.86982e-05	7.27643e-05	6.45526e-05	0.0151955	4.48029e-05	0	0	0.000642943	0.000522114	0	0	0	0.000739721	0.000696433	0.000167174	4.47207e-05	0.00020854	1.91755e-05	1.63393e-05	0.000127016	0.000323393	4.53741e-05	9.16905e-05	0.0277617	0.000530771	9.7352e-05	0.0115344	8.49041e-05	0.0017906	0.000901984	0.0121967	0.000444	0	0	2.81952e-05	8.74164e-05	0	0	0	0.0200025	0	0.0209838
V6V8	Bacteria	Firmicutes	Bacilli	Lactobacillales	Enterococcaceae	Enterococcus	0	0	0	0	0	0	0	0	0	0	0	0	5.49511e-05	2.05478e-05	0	0	0.000424847	5.21349e-05	0	0	0	2.30995e-05	0	0.00332378	0	2.65386e-05	0	0	0.00195279	0	0.00171001	0.000168812	0.00158175	3.71955e-05	0.00392061	2.81952e-05	4.37082e-05	0	0	0.00110817	0.00381585	0	0
V6V8	Bacteria	Proteobacteria	Betaproteobacteria	Burkholderiales	Burkholderiaceae	Ephemeroptericola	0	0	0	0	0.000927967	0	0	0	0	0	0	0	0	4.10956e-05	0	0	0	0	0	0	0	0	0	0	0.00248699	0	0	0	0	0	0	0.000970669	0	0	0	0	0	0	0	0	0.00400049	0	0.00403753
V6V8	Bacteria	Firmicutes	Bacilli	Lactobacillales	Aerococcaceae	Facklamia	0	0	0	0	0.00492982	0	0	2.45815e-05	0	4.35095e-05	0	0	0	0	5.15876e-05	0	0	0	1.91755e-05	0	0	0	0	0	0.00682475	5.30771e-05	0	0.00804448	0	0	5.6374e-05	0.00198354	0.000222	0	0.0190079	2.81952e-05	0	0	0.000811301	0.00786445	0.00763171	0	0.00671026
V6V8	Bacteria	Firmicutes	Clostridia	Clostridiales	Ruminococcaceae	Faecalibacterium	0.000368468	0	3.63822e-05	0	0.00939566	0	0	1.22907e-05	0.00013977	0.00041334	0	0	0	0	0.000128969	5.57248e-05	0	8.68915e-05	1.91755e-05	0	0	6.92985e-05	0	0	0.00433777	0	4.8676e-05	0.00632911	0.000237731	0	0	0.000886263	0.00024975	0	0	5.63904e-05	8.74164e-05	0	0	0	0.00658543	0	0.007677
V6V8	Bacteria	Actinobacteria	Actinobacteria	Actinomycetales	Actinomycetaceae	Flaviflexus	0	0	0	0	0	0	0	0	0	0	0	0	0	0	0	0	0	0	0	0	0	0	0	0	0	0	0	0	0	0	0	0	0	0	0	0	0	0	0	0	0	0.0410889	0
V6V8	Bacteria	Bacteroidetes	Flavobacteriia	Flavobacteriales	Flavobacteriaceae	Flavobacterium	0.00177325	9.34911e-05	0.000454777	0.000290487	0.0485443	0	0	4.9163e-05	0.00162133	0.0015881	0	0	0	0.000780817	0.0016508	0.000835872	4.47207e-05	0.000503971	7.67018e-05	3.26787e-05	0.00069859	0.000138597	4.53741e-05	0.000114613	0.0408907	0.001035	0.000194704	0.049864	0.00112073	0.0143248	0.000901984	0.0157417	0.0013875	0.000111586	0.000105016	0.000366538	0.00048079	0	0	0	0.0358198	0.000154083	0.0371908
V6V8	Bacteria	Proteobacteria	Alphaproteobacteria	Rhodobacterales	Rhodobacteraceae	Gemmobacter	0.000898142	0	9.09554e-05	9.68289e-05	0.00771372	2.24014e-05	0	0	0.000251586	0	0	0	0	0.00036986	0.000386907	0	2.23604e-05	0	5.75264e-05	0	0.000127016	6.92985e-05	0	6.87679e-05	0.00896472	0.000132693	0	0.00887259	0	0.00378015	0	0.00476894	0.0004995	0	0	5.63904e-05	4.37082e-05	0	0	0	0.00904727	0	0.0146147
V6V8	Bacteria	Actinobacteria	Actinobacteria	Micrococcales	Micrococcaceae	Glutamicibacter	0	0	0	4.84144e-05	0	4.48029e-05	0.000189358	2.45815e-05	5.59081e-05	0.000108774	3.85907e-05	0	0	0	0	0	0.000111802	0	0	0	0	4.6199e-05	0	2.29226e-05	0	0	0.00104653	0.000177452	0	9.94777e-05	9.39567e-05	0.00173032	0	0.506267	0.000210033	0.26684	0.169107	0.117538	0	0.00990205	6.1546e-05	0	0.0565254
V6V8	Bacteria	Proteobacteria	Gammaproteobacteria	Enterobacterales	Hafniaceae	Hafnia-Obesumbacterium	0	0	0	0	0	0	0	0	0	0	0	0	0	0	0	0	0	5.21349e-05	0	0	0	0	0	0	0	0	0	0	0	0	0	0	0	0	0	0	0	0	0	0	0	0	0
V6V8	Bacteria	Proteobacteria	Gammaproteobacteria	Oceanospirillales	Halomonadaceae	Halomonas	0	0	0	0	5.79979e-05	0	0.000108205	0	0	0.000195793	0.00492031	0	0	0.00018493	0.000490082	3.71499e-05	6.70811e-05	0.000330188	0	4.9018e-05	0.00285787	0.000138597	7.56235e-05	0	0	0.000875773	0.0012169	0	3.39616e-05	2.48694e-05	0.000112748	0.00084406	0	0.291315	0.303182	0.000197367	0.182088	0.183746	0.000429512	0.64274	6.1546e-05	0.655419	0.000113733
V6V8	Bacteria	Proteobacteria	Alphaproteobacteria	Rhizobiales	Rhizobiaceae	Kaistia	0.000138176	0	0	4.84144e-05	0.00156594	0	0	0	2.7954e-05	0	0	0	0	0	7.73814e-05	0	0	0	0	0	0	0	0	0	0.0010989	0.000106154	0	0.00313498	0	0	0	0.00173032	0	0	0	0	0	0	0	0	0.00553914	0	0.00363947
V6V8	Bacteria	Firmicutes	Bacilli	Lactobacillales	Lactobacillaceae	Lactobacillaceae (fam.)	0.000230293	3.73965e-05	1.81911e-05	0.00129105	0.0251131	0.0259633	0.00600536	0.988938	0.000503173	0.000108774	0	0.0952497	0.524755	0.000102739	0.00453971	7.42997e-05	0.00529941	0	1.91755e-05	0.00117643	0.0155278	0.372202	7.56235e-05	0.1371	0.00867553	0.354078	0.0366774	0.0205844	0.000220751	0	0.102394	0.00468453	0.0240315	0	0.00584591	0.000112781	0.000174833	0	0.0026248	0.00071495	0.0200025	0	0.0141598
V6V8	Bacteria	Firmicutes	Bacilli	Lactobacillales	Streptococcaceae	Lactococcus	0.946457	0.666648	0.814451	0.978278	0.0205313	0.401187	0.526929	0.00696886	0.572387	0.0479039	0.99124	0.37592	0.0363776	0.883987	0.631716	0.973178	0.194356	0.962758	0.878332	0.129947	0.374667	0.0222217	0.965153	0.168848	0.0482938	0.0114381	0.518594	0.016089	0.0695194	0.537105	0.837981	0.303018	0.03885	0.0227636	0.000210033	0.0113909	0.00891647	0.0121815	0.0404219	0.000929434	0.00529296	0.00564972	0.103099
V6V8	Bacteria	Firmicutes	Bacilli	Lactobacillales	Leuconostocaceae	Leuconostoc	0.00895839	0	0	0.0124102	0	2.24014e-05	0	0.00108159	0	0.0595862	0	0.00395353	0.00244532	0.0893829	0	0.0168103	0.0010733	3.47566e-05	0.00646213	1.63393e-05	0.000317541	0.000115497	0.0290092	0.00206304	0.00202429	0	0.0280617	0.00136046	0	0	0.0119889	0.000126609	5.55001e-05	0	0	0	0.000786748	0	0.000190894	0	0	0	0.0056298
V6V8	Bacteria	Firmicutes	Bacilli	Lactobacillales	Carnobacteriaceae	Marinilactibacillus	0	0	0	0	0	0	0	1.22907e-05	0	2.17547e-05	3.85907e-05	0	0	0	0	0	0	0	0	0	0	0	0	0	0	0	0	0	0	0.00136782	0	0	0	0	0.0176777	0	0.0197124	0.0453785	0.00711081	0.0155502	0	0.000256805	0.000113733
V6V8	Bacteria	Proteobacteria	Gammaproteobacteria	Alteromonadales	Alteromonadaceae	Marinobacter	0	0	0	0	0	0	0	0	0	0	0	0	0	0	0	0	0	0	0	0	0	0	0	0	0	0	0	0	0	0	0	0	0	3.71955e-05	0.000140022	0.000140976	0	0.000185977	0	0.000643455	0	0.00169492	0
V6V8	Bacteria	Firmicutes	Negativicutes	Veillonellales	Veillonellaceae	Megasphaera	0.000253322	0	0	0	0.00516181	0	0	0	0	0.000108774	0	0	0	0	0	1.85749e-05	0	0	0	0	0	2.30995e-05	0	0	0.000809717	0	0	0.00207027	0	0	0.000206705	0.00189913	0	0	0	2.81952e-05	4.37082e-05	0	0	0	0.00978582	0	0.00335513
V6V8	Bacteria	Proteobacteria	Alphaproteobacteria	Rhizobiales	Methylobacteriaceae	Methylobacterium	0	0	0	0	0.00179794	0	0	0	8.38621e-05	0	0	0	0	0	0	0	4.47207e-05	0.000121648	0	0	0	0	0	0	0.00387507	0	0	0.00177452	0	0.00233773	0	0.00248998	0	0	0	0	0	0	0	0	0	0	0
V6V8	Bacteria	Actinobacteria	Actinobacteria	Micrococcales	Microbacteriaceae	Microbacterium	0	0	0	0	0	0.000112007	0	0	0	0	3.85907e-05	0	0	0	0.000128969	0	4.47207e-05	3.47566e-05	0	1.63393e-05	0	2.30995e-05	0	0	0	0.00018577	2.4338e-05	0	0.000356597	0	7.51654e-05	0	0.0878288	0.0128696	0.0210383	0	0.011976	0.00418449	0.00357927	0.00514764	0	0.0182332	0.00244527
V6V8	Bacteria	Proteobacteria	Gammaproteobacteria	Enterobacterales	Morganellaceae	Morganella	2.30293e-05	0	0	0	0.00666976	0	0	0	5.59081e-05	0	0	0	0	6.16434e-05	0.000283732	1.85749e-05	0	0.000173783	0	0	3.17541e-05	0	0	0	0.0059572	0	0	0.00147876	0	0	0	0.000928466	0	0	0.000315049	0	4.37082e-05	0	0	0.000214485	0.00793944	0	0.0029002
V6V8	Bacteria	Bacteroidetes	Flavobacteriia	Flavobacteriales	Flavobacteriaceae	Myroides	0	0	0	0	0	0	0	0	0	0	0	0	0	0	0	0	0	0.00010427	0	0	0	0	0	0	0	0	0	0	0	0	0	0	0	0	0	0	0	0	0	0	0	0	0
V6V8	Bacteria	Proteobacteria	Betaproteobacteria	Neisseriales	Neisseriaceae	Neisseria	0	0	0	0	0	0	0	0	0	0	0	0	0	0	0	0	0	0	0	0	0	0	0	0	0	0	0	0	0	0	0	0	0	0	0	0	0	0	0	0	0	0	0
V6V8	Bacteria	Actinobacteria	Actinobacteria	Streptosporangiales	Nocardiopsaceae	Nocardiopsis	0	0	0	0	0	0	0	0	0	0	0	0	0	0	0	0	0	0	0	0	0	0	0	0	0	0	0	0	0.000475463	0.00283512	0	0	0	0	0	0	0	0	0	0	0	0	0
V6V8	Bacteria	Firmicutes	Clostridia	Clostridiales	Oscillospiraceae	Oscillibacter	9.21171e-05	0	0	0	0	0	0	0	2.7954e-05	0	0	0	0	0	0	5.57248e-05	0	0	0	0	0	2.30995e-05	0	0	0.00231348	0	0	0.00343073	0	0	0	0.00476894	0	0	0	2.81952e-05	0	0	0	0	0.00301576	0	0.0018766
V6V8	Bacteria	Proteobacteria	Alphaproteobacteria	Rhodobacterales	Rhodobacteraceae	Paenirhodobacter	0.000230293	0	0	0	0	0	0	0	5.59081e-05	0	0	0	0	0.000164382	2.57938e-05	3.71499e-05	0	0	0	0	0	0	0	0	0.00260266	0	0	0.00248433	0	0	0	0	0	0	3.50054e-05	0	0	0	0	0	0	0	0.00108047
V6V8	Bacteria	Bacteroidetes	Bacteroidia	Bacteroidales	Paludibacteraceae	Paludibacter	0	0	0	0	0.00690175	0	0	0	0	0.000261057	0	0	0	0	0	0	0	0	0	0	0.000127016	0.000300293	0	0	0.00613071	5.30771e-05	0	0	0	0	0	0.000970669	0	0	3.50054e-05	0	0	0	0	0	0.00375431	0	0.0022178
V6V8	Bacteria	Proteobacteria	Alphaproteobacteria	Rhodobacterales	Rhodobacteraceae	Paracoccus	0.000667849	0	7.27643e-05	0	0.00591579	0	0	0	0.000223632	0.000326321	0	0	0	0.000801364	0.000490082	0	0	0	0	0	9.52623e-05	0.000207895	0	2.29226e-05	0.00213997	0.00037154	0	0.0249616	1.69808e-05	0.00736135	0.000225496	0.00797637	0	0.000260368	0	2.81952e-05	0.000305957	0	9.54472e-05	0	0.0118168	0.000102722	0.00966733
V6V8	Bacteria	Bacteroidetes	Sphingobacteriia	Sphingobacteriales	Sphingobacteriaceae	Pedobacter	0.000138176	0	0	0	0	0	0	0	8.38621e-05	6.52642e-05	0	0	0	0	7.73814e-05	0	0	0	1.91755e-05	0	0	0	0	0	0.00254482	0	0	0.00212942	0	0	0	0.000886263	0	0	0	2.81952e-05	0	0	0	0	0.00104628	0	0.00233153
V6V8	Bacteria	Bacteroidetes	Bacteroidia	Bacteroidales	Porphyromonadaceae	Porphyromonas	0	0	0	0	0	0	0	0	0	0	0	0	0	0	0	0	0	0	0	0	0	0	0	0	0	0	0	0	0	0	0	0	0	0	0	0	0	0	0	0	0	0	0
V6V8	Bacteria	Bacteroidetes	Bacteroidia	Bacteroidales	Prevotellaceae	Prevotella	0.00907353	5.60947e-05	0.000600306	0.000500282	0.0586359	0.00015681	5.41023e-05	0.000208943	0.0041372	0.00367655	0	0	0	0.0037397	0.00343058	0.00176462	0.000178883	0.000868915	7.67018e-05	0.000898663	0.00203226	0.00203276	0.000347868	0.000297994	0.0683632	0.00331732	0.00180101	0.0845854	0.00348107	0.0485451	0.000244287	0.0411479	0.00222	0	0.000105016	0.0011842	0.00205429	0	0	0	0.0995199	0.000256805	0.0625533
V6V8	Bacteria	Bacteroidetes	Bacteroidia	Bacteroidales	Prevotellaceae	Prevotellamassilia	0.000483615	0	0	0.000209796	0.00782972	0	0	7.37445e-05	0	0.000543868	0	0	0	0	0.000722227	0.00011145	0.000201243	0	0	0	0.000222279	4.6199e-05	0	0	0	0.000291924	0	0.00579676	0	0	0	0	0	0	0	0.000140976	0.00048079	0	0	0	0.00658543	0	0.00853
V6V8	Bacteria	Actinobacteria	Actinobacteria	Propionibacteriales	Propionibacteriaceae	Propionibacterium	0	1.86982e-05	1.81911e-05	0	0	0	0	0	0	0	0	0	0	0	0	0	0	0	0	0	0	0	0	0	0	2.65386e-05	0	5.91506e-05	0	0	0	0	0	0	0	0	0	0	0	0	0	0	5.68666e-05
V6V8	Bacteria	Proteobacteria	Gammaproteobacteria	Enterobacterales	Morganellaceae	Proteus	0	0	0	0	0	0	0	0	8.38621e-05	0.000152283	0	0	0	0.000123287	5.15876e-05	0	0	0	0	0	9.52623e-05	0.000115497	0	0	0	0	0	0.00615166	0	0.00248694	0	0	0.000444	0	0	2.81952e-05	0	0	0	0	0.00375431	0	0.0049474
V6V8	Bacteria	Proteobacteria	Gammaproteobacteria	Alteromonadales	Pseudoalteromonadaceae	Pseudoalteromonas	0	0	0	1.61381e-05	0	0	2.70512e-05	0	0.000223632	4.35095e-05	0.00131208	0	5.49511e-05	2.05478e-05	5.15876e-05	1.85749e-05	0	3.47566e-05	1.91755e-05	0	6.35082e-05	4.6199e-05	0	2.29226e-05	0	0	0	0.000118301	5.09424e-05	0	0	0	0	0	0.00364056	0.319255	0.00100529	0.0451925	0	0.000321727	0	0.0318952	5.68666e-05
V6V8	Bacteria	Proteobacteria	Gammaproteobacteria	Pseudomonadales	Pseudomonadaceae	Pseudomonas	0.000207263	0	0	0	0.0147895	0	0	0	8.38621e-05	0.000261057	0	0	0	4.10956e-05	0.000103175	0.000148599	2.23604e-05	0	0	0	3.17541e-05	4.6199e-05	1.51247e-05	0	0.00746096	2.65386e-05	0	0.0264995	0.000169808	0	0	0.00346065	0	0	0	8.45857e-05	8.74164e-05	0	0	0	0.00621615	0	0.0056298
V6V8	Bacteria	Proteobacteria	Gammaproteobacteria	Pseudomonadales	Moraxellaceae	Psychrobacter	9.21171e-05	0	0	0.00124264	0.00730774	0.000112007	0	3.68722e-05	0.000363403	0.000239302	0.000598155	3.04118e-05	0	4.10956e-05	0.000438495	5.57248e-05	0	0	0	9.8036e-05	0.00180998	6.92985e-05	4.53741e-05	4.58453e-05	0.00653557	0.00018577	4.8676e-05	0.00615166	0.000237731	0.00494902	0.000638906	0.00299641	0.000943501	0.0192301	0.0626247	0.387713	0.394904	0.449879	9.54472e-05	0.0071495	0.00529296	0.0743195	0.00216093
V6V8	Bacteria	Bacteroidetes	Flavobacteriia	Flavobacteriales	Flavobacteriaceae	Psychroflexus	0	0	0	0	0	0	0	0	0	0	0.000405202	0	0	0	0	0	0	0	0	0	0	0	0	0	0	0	0	0	0	0	0	0	0	7.43909e-05	0.000350054	0	0	0.11233	0	0.000107242	0	0	0
V6V8	Bacteria	Proteobacteria	Gammaproteobacteria	Enterobacteriales	Enterobacteriaceae	Raoultella	0.000184234	0	0.000236484	0	0	2.24014e-05	0	0	0	0	0	0	0	0	0	0	0.00368946	0.00634308	0	0	6.35082e-05	0	0	0.000160458	0	0	0	0	0	0	0.000808028	0	0	0	0	0	4.37082e-05	0	0	0	0	0	0
V6V8	Bacteria	Proteobacteria	Gammaproteobacteria	Chromatiales	Chromatiaceae	Rheinheimera	0	0	0	0	0	0	0	0	0	0	0	0	0	0	7.73814e-05	0	0	0	0	0	0	2.30995e-05	0	0	0.00381724	0	0	0.00177452	0	0	7.51654e-05	0.00181473	0.00024975	0	0	5.63904e-05	0	0	0	0	0.00369276	0	0
V6V8	Bacteria	Proteobacteria	Alphaproteobacteria	Rhizobiales	Rhizobiaceae	Rhizobium	4.60585e-05	3.73965e-05	0	1.61381e-05	0.0055678	0	0	0	5.59081e-05	0.000152283	0	0	0	6.16434e-05	0	1.85749e-05	2.23604e-05	0	0	0	3.17541e-05	0	0	0	0	0	0	0.00183367	0.00020377	0	0	0.00151931	0	0	0	0	0	0	0	0	0.00344658	0	0.00108047
V6V8	Bacteria	Bacteroidetes	Chitinophagia	Chitinophagales	Chitinophagaceae	Sediminibacterium	0.0208185	0.00186982	0.00482064	0.0046962	0.361269	0.00168011	0.00248871	0.0014626	0.0112934	0.0114212	0.0012349	0.00124688	0.00151116	0.013767	0.0126648	0.00492236	0.00402486	0.023426	0.00448706	0.00714029	0.00365172	0.00669885	0.00320644	0.00648711	0.35454	0.00745734	0.00958917	0.329883	0.0222788	0.233076	0.0355156	0.181684	0.0541958	0.000855496	0.00210033	0.00155074	0.00524498	0.000743909	0.00066813	0.00500465	0.334441	0.000410889	0.273813
V6V8	Bacteria	Proteobacteria	Gammaproteobacteria	Enterobacterales	Yersiniaceae	Serratia	0	1.86982e-05	0	0	0	0	0	0	0	0	0	0	0	0	0	0	0	0.000173783	0	1.63393e-05	0	0	0	0.000229226	0	0	0	5.91506e-05	0.796926	0	3.75827e-05	0	0	0	0	2.81952e-05	0	0	0	0	0	0	0.000113733
V6V8	Bacteria	Proteobacteria	Gammaproteobacteria	Alteromonadales	Shewanellaceae	Shewanella	0	0	0	0	0	0	0	0	0	0	0	0	0	0	0	0	0	0	0	0	0	0	0	0	0	0	0	0	0	0	0	0	0	0	0	0	0	0	0	0	0	0	0
V6V8	Bacteria	Proteobacteria	Gammaproteobacteria	Enterobacteriales	Enterobacteriaceae	Shigella	0.00108238	3.73965e-05	0.000563923	0.000112967	0.0296949	4.48029e-05	0	2.45815e-05	0.000642943	0.000652642	0	0	0	0.000780817	0.000438495	0	0	0.000973185	0.000153404	0.000114375	0.000285787	0.000277194	9.07482e-05	0.00843553	0.024118	0.000610387	0.000267718	0.049095	5.09424e-05	0.0185277	0.000714071	0.00780755	0.000777001	0	0	0.000140976	0.00048079	0	0	0	0.0210487	0	0.0325846
V6V8	Bacteria	Proteobacteria	Alphaproteobacteria	Sphingomonadales	Sphingomonadaceae	Sphingobium	0.000161205	0	0	0	0.00324788	0	0	0	0	0	0	0	0	0	0	0	0	0	0	0	0	0	0	0	0	0	7.3014e-05	0	0	0	0	0.0013505	0	0	0	0	4.37082e-05	0	0	0	0	0	0.0046062
V6V8	Bacteria	Proteobacteria	Alphaproteobacteria	Sphingomonadales	Sphingomonadaceae	Sphingomonas	9.21171e-05	0	0	1.61381e-05	0	0	0	0	0	8.70189e-05	0	0	0	2.05478e-05	0	1.85749e-05	0	0	0	0	0	2.30995e-05	0	0	0.00364372	5.30771e-05	9.7352e-05	0.00094641	0	0	7.51654e-05	0	0	0	0	0	4.37082e-05	0	0	0	0.00941654	0	0.0005118
V6V8	Bacteria	Firmicutes	Bacilli	Bacillales	Staphylococcaceae	Staphylococcus	0.000345439	1.86982e-05	0	4.84144e-05	0.0540541	0.00078405	0.00119025	1.22907e-05	0.000307494	0.000217547	0	0	2.74755e-05	0.00036986	0.00020635	5.57248e-05	0.0627208	0.000173783	3.83509e-05	3.26787e-05	0.0532834	0.000184796	3.02494e-05	0	0.0370735	0.000238847	0.000924844	0.0541228	8.49041e-05	0.0121612	0.000244287	0.0203418	0.000804751	0.0241027	0.106066	0.000197367	0.000349666	0.000743909	0.223155	0.11432	0.0518218	0.0127889	0.0523742
V6V8	Bacteria	Proteobacteria	Gammaproteobacteria	Xanthomonadales	Xanthomonadaceae	Stenotrophomonas	4.60585e-05	0	0	0	0.00382786	0	0	0	0.00013977	0.000195793	0	0	0	0.00018493	0.000257938	1.85749e-05	0	0.00020854	1.91755e-05	3.26787e-05	0	6.92985e-05	0	2.29226e-05	0.00242915	7.96157e-05	0	0.0343665	0.000118866	0	0	0.00151931	0.00036075	0	0	0	0.000131125	0	0	0	0.00486214	0	0.0023884
V6V8	Bacteria	Firmicutes	Bacilli	Lactobacillales	Streptococcaceae	Streptococcus	0.000115146	0.330884	0.17749	8.06907e-05	0.0585779	0.569332	0.462575	0.000454758	0.403461	0.867166	0	0.523417	0.434553	0.00018493	0.335552	0.000167174	0.724096	0.000243296	0.109492	0.859384	0.540201	0.591647	0.000378118	0.671702	0.0907461	0.615191	0.398876	0.0186916	0.0126337	0.0185526	0.000131539	0.236674	0.0192585	0.00182258	3.50054e-05	0.00208645	0.0240395	0	0.0549776	0.0243083	0.0278804	5.13611e-05	0.0167188
V6V8	Bacteria	Actinobacteria	Actinobacteria	Streptomycetales	Streptomycetaceae	Streptomyces	0	0	0	0	0	0	0	0	5.59081e-05	0	0	0	0	0	2.57938e-05	1.85749e-05	0	0.000173783	0	0	0	0	0	0	0.00144592	0	0	0.00650657	0	0	0	0.00295421	0	0	0	2.81952e-05	0	0	0	0	0.00350812	0	0.000568666
V6V8	Bacteria	Firmicutes	Clostridia	Clostridiales	Peptostreptococcaceae	Terrisporobacter	0.000460585	0	0	0	0.00237791	0	0	1.22907e-05	0.00013977	0.000261057	0	0	0	0.000123287	0.000232144	0	4.47207e-05	0	0	0	6.35082e-05	9.2398e-05	0	6.87679e-05	0.00803933	0.000212309	0	0.0223589	0.000458482	0.008381	0.000357035	0.0127453	0	0	0	0.000169171	0.000174833	0	0	0	0.0340965	5.13611e-05	0.029002
V6V8	Bacteria	Firmicutes	Bacilli	Lactobacillales	Carnobacteriaceae	Trichococcus	2.30293e-05	0	0	0	0.00365387	0	0	0	0	2.17547e-05	0	0	0	0	0	0	2.23604e-05	0	0	0	0	0	1.51247e-05	0	0.00624639	5.30771e-05	0	0.000236602	0	0.00141756	3.75827e-05	0.000548639	0	0	0	0	0	0	0	0	0	0	0.00113733
V6V8	Bacteria	Firmicutes	Erysipelotrichia	Erysipelotrichales	Erysipelotrichaceae	Turicibacter	9.21171e-05	0	3.63822e-05	0	0.0135715	0	2.70512e-05	0	2.7954e-05	8.70189e-05	0	0	0	4.10956e-05	7.73814e-05	0	0	0	0	1.63393e-05	0	2.30995e-05	0	0	0.00879121	2.65386e-05	0	0.00201112	0.000458482	0	0	0.00042203	0	0	0	0	0.000131125	0	0	0	0.00664697	0	0.00625533
V6V8	Bacteria	Bacteroidetes	Bacteroidia	Bacteroidales	Paludibacteraceae	unidentified genus	0.000230293	0	0	0	0	0	0	0	0	0	0	0	0	0	0	0	0	0	0	0.000147054	9.52623e-05	2.30995e-05	0	0	0.00185078	0	0	0.00585591	0	0	0	0	0	0	0	5.63904e-05	0	0	0	0	0	0	0.00415127
V6V8	Bacteria	Firmicutes	Bacilli	Lactobacillales	Enterococcaceae	Vagococcus	0	0	0	0	0	0	0	0	0	0	0	0	0	0	0	0	0	0	0	0	0	0	0	0	0	0	0	0	0	0	0	0	0	0	0.0124619	0	0.023821	0	0	0.00743548	0	0	0
V6V8	Bacteria	Proteobacteria	Gammaproteobacteria	Vibrionales	Vibrionaceae	Vibrio	0	0	0	1.61381e-05	0	0	0	0	0	2.17547e-05	0	0	0	0	0	0	0	0	0	0	0	0	0	2.29226e-05	0	0	0	0	0	0	1.87913e-05	0	0	0	0	0	0	0.0101358	0	0	0	0	0
[truncated: 51 more columns]
